# Supplementary material for: MDM2-Dependent Rewiring of Metabolomic and Lipidomic Profiles in Dedifferentiated Liposarcoma Models
Source: Cancers (Basel). 2020 Aug 4;12(8):2157. doi: 10.3390/cancers12082157 (PMC7463633; doi:10.3390/cancers12082157)
Supplement: Supplementary file 1 [file cancers-12-02157-s001.zip]

Archive with 3 entries (3 files):
- Supplementary_file_1.pdf
- Supplementary_file_2.xlsx
- Supplementary_file_3.xlsx
