# Supplementary material for: MDM2-Dependent Rewiring of Metabolomic and Lipidomic Profiles in Dedifferentiated Liposarcoma Models
Source: Cancers (Basel). 2020 Aug 4;12(8):2157. doi: 10.3390/cancers12082157 (PMC7463633; doi:10.3390/cancers12082157)
Supplement: Supplementary file 1 [file cancers-12-02157-s001.zip › Supplementary_file_2.xlsx]

## Sheet: README
This file contains the results of the metabolomic statistical modeling using a linear mixed effect model. Cell line has been coded as a random effect in these linear models to control for variability introduced by use of multiple cell lines per group. “Treatment” refers to MDM2 inhibitor treatment. The statistical criteria used to assign significance were log2 fold change > 0.75 and FDR-adjusted …

## Sheet: MDM2 Higher vs Lower, Untreated
name	Metabolon_Superpathway	Raw_p	log2(MDM2 higher) – log2(MDM2 lower)	FDR	significant
1-(1-enyl-oleoyl)-GPE (P-18:1)*	Lipid	0.69052	-0.329051	0.844094	FALSE
1-(1-enyl-palmitoyl)-2-arachidonoyl-GPC (P-16:0/20:4)*	Lipid	0.531213	-0.363073	0.764625	FALSE
1-(1-enyl-palmitoyl)-2-arachidonoyl-GPE (P-16:0/20:4)*	Lipid	0.281124	0.313125	0.575648	FALSE
1-(1-enyl-palmitoyl)-2-linoleoyl-GPC (P-16:0/18:2)*	Lipid	0.448251	-0.629509	0.702704	FALSE
1-(1-enyl-palmitoyl)-2-oleoyl-GPC (P-16:0/18:1)*	Lipid	0.740814	-0.196305	0.870569	FALSE
1-(1-enyl-palmitoyl)-2-oleoyl-GPE (P-16:0/18:1)*	Lipid	0.987818	-0.10383	0.996207	FALSE
1-(1-enyl-palmitoyl)-2-palmitoyl-GPC (P-16:0/16:0)*	Lipid	0.737806	0.269269	0.869623	FALSE
1-(1-enyl-palmitoyl)-GPE (P-16:0)*	Lipid	0.674103	-0.445609	0.842629	FALSE
1-(1-enyl-stearoyl)-2-arachidonoyl-GPE (P-18:0/20:4)*	Lipid	0.512097	0.484772	0.743872	FALSE
1-(1-enyl-stearoyl)-2-oleoyl-GPE (P-18:0/18:1)	Lipid	0.670227	0.489254	0.842216	FALSE
1-(1-enyl-stearoyl)-GPE (P-18:0)*	Lipid	0.794426	-0.26809	0.887888	FALSE
1,2-dilinoleoyl-GPC (18:2/18:2)	Lipid	0.230671	1.48028	0.534482	FALSE
1,2-dioleoyl-GPC (18:1/18:1)*	Lipid	0.001814	0.791456	0.0478693	TRUE
1,2-dioleoyl-GPE (18:1/18:1)	Lipid	0.0338534	0.790164	0.198523	FALSE
1,2-dioleoyl-GPG (18:1/18:1)	Lipid	0.699005	0.288282	0.844094	FALSE
1,2-dioleoyl-GPI (18:1/18:1)	Lipid	0.0108994	1.31631	0.1233	FALSE
1,2-dioleoyl-GPS (18:1/18:1)	Lipid	0.0336277	0.763066	0.198523	FALSE
1,2-dipalmitoyl-GPC (16:0/16:0)	Lipid	0.358803	0.310109	0.63832	FALSE
1,2-distearoyl-GPC (18:0/18:0)	Lipid	0.598415	0.656781	0.805232	FALSE
10-heptadecenoate (17:1n7)	Lipid	0.0332022	0.9505	0.198523	FALSE
10-nonadecenoate (19:1n9)	Lipid	0.0513528	1.13278	0.243096	FALSE
15-methylpalmitate	Lipid	0.0163999	1.26258	0.158888	FALSE
17-methylstearate	Lipid	0.0325616	1.3245	0.198523	FALSE
1-arachidonoyl-GPC (20:4n6)*	Lipid	0.615183	-0.345572	0.810767	FALSE
1-arachidonoyl-GPE (20:4n6)*	Lipid	0.202744	0.681522	0.512253	FALSE
1-arachidonoyl-GPI (20:4)*	Lipid	0.578672	0.612011	0.794419	FALSE
1-lignoceroyl-GPC (24:0)	Lipid	0.235227	0.969834	0.535107	FALSE
1-linoleoylglycerol (18:2)	Lipid	0.028997	1.14638	0.198523	FALSE
1-linoleoyl-GPC (18:2)	Lipid	0.254926	-1.24709	0.5606	FALSE
1-linoleoyl-GPE (18:2)*	Lipid	0.767033	0.121696	0.870569	FALSE
1-linoleoyl-GPI (18:2)*	Lipid	0.809328	0.0804578	0.893953	FALSE
1-methylhistidine	Amino Acid	0.442543	0.28804	0.702375	FALSE
1-methylimidazoleacetate	Amino Acid	0.381552	0.458644	0.656448	FALSE
1-methylnicotinamide	Cofactors and Vitamins	0.0252784	1.20397	0.181928	FALSE
1-myristoylglycerol (14:0)	Lipid	0.0195947	0.839392	0.158888	FALSE
1-oleoyl-2-linoleoyl-glycerol (18:1/18:2)	Lipid	0.572472	1.18251	0.788186	FALSE
1-oleoyl-2-linoleoyl-GPC (18:1/18:2)*	Lipid	0.0155646	1.0357	0.157301	FALSE
1-oleoyl-2-linoleoyl-GPE (18:1/18:2)*	Lipid	0.00498669	1.39601	0.0911029	FALSE
1-oleoyl-3-linoleoyl-glycerol (18:1/18:2)	Lipid	0.175594	0.692304	0.471227	FALSE
1-oleoylglycerol (18:1)	Lipid	0.394957	0.35069	0.657136	FALSE
1-oleoyl-GPC (18:1)	Lipid	0.263771	-0.800307	0.56445	FALSE
1-oleoyl-GPE (18:1)	Lipid	0.390359	0.404676	0.657136	FALSE
1-oleoyl-GPG (18:1)*	Lipid	0.498852	0.461072	0.735405	FALSE
1-oleoyl-GPI (18:1)*	Lipid	0.850005	-0.381544	0.91447	FALSE
1-oleoyl-GPS (18:1)	Lipid	0.60489	-0.716748	0.806831	FALSE
1-palmitoleoyl-2-oleoyl-GPC (16:1/18:1)*	Lipid	0.399815	0.620209	0.657136	FALSE
1-palmitoleoyl-3-oleoyl-glycerol (16:1/18:1)*	Lipid	0.606397	0.341187	0.806831	FALSE
1-palmitoleoyl-GPC (16:1)*	Lipid	0.300679	-1.27398	0.585339	FALSE
1-palmitoyl-2-arachidonoyl-GPC (16:0/20:4)	Lipid	0.128361	0.385132	0.400601	FALSE
1-palmitoyl-2-arachidonoyl-GPE (16:0/20:4)*	Lipid	0.0269651	1.00143	0.191171	FALSE
1-palmitoyl-2-arachidonoyl-GPI (16:0/20:4)*	Lipid	0.742835	0.0795151	0.870569	FALSE
1-palmitoyl-2-linoleoyl-GPC (16:0/18:2)	Lipid	0.704491	0.0156931	0.845034	FALSE
1-palmitoyl-2-linoleoyl-GPE (16:0/18:2)	Lipid	0.603458	0.0370343	0.806831	FALSE
1-palmitoyl-2-oleoyl-GPC (16:0/18:1)	Lipid	0.0579479	0.449845	0.259437	FALSE
1-palmitoyl-2-oleoyl-GPE (16:0/18:1)	Lipid	0.242655	0.387286	0.548862	FALSE
1-palmitoyl-2-oleoyl-GPS (16:0/18:1)	Lipid	0.83338	-0.663398	0.903805	FALSE
1-palmitoyl-2-palmitoleoyl-GPC (16:0/16:1)*	Lipid	0.000231358	0.586645	0.0229196	FALSE
1-palmitoyl-2-stearoyl-GPC (16:0/18:0)	Lipid	0.757135	0.152786	0.870569	FALSE
1-palmitoyl-3-linoleoyl-glycerol (16:0/18:2)*	Lipid	0.168416	-0.480736	0.461891	FALSE
1-palmitoylglycerol (16:0)	Lipid	0.356249	0.300046	0.63832	FALSE
1-palmitoyl-GPC (16:0)	Lipid	0.587766	-0.635176	0.79905	FALSE
1-palmitoyl-GPE (16:0)	Lipid	0.640571	0.212138	0.826824	FALSE
1-palmitoyl-GPG (16:0)*	Lipid	0.920084	-0.00883217	0.950086	FALSE
1-palmitoyl-GPI (16:0)*	Lipid	0.478694	-1.32787	0.720183	FALSE
1-palmitoyl-GPS (16:0)*	Lipid	0.830797	-0.128675	0.903805	FALSE
1-stearoyl-2-arachidonoyl-GPC (18:0/20:4)	Lipid	0.0297636	1.08323	0.198523	FALSE
1-stearoyl-2-arachidonoyl-GPE (18:0/20:4)	Lipid	0.000173691	1.28704	0.0229196	TRUE
1-stearoyl-2-arachidonoyl-GPI (18:0/20:4)	Lipid	0.018129	0.870722	0.158888	FALSE
1-stearoyl-2-arachidonoyl-GPS (18:0/20:4)	Lipid	0.156717	0.77644	0.445751	FALSE
1-stearoyl-2-linoleoyl-GPC (18:0/18:2)*	Lipid	0.0180785	1.14867	0.158888	FALSE
1-stearoyl-2-linoleoyl-GPE (18:0/18:2)*	Lipid	0.00275735	1.21749	0.0623686	FALSE
1-stearoyl-2-linoleoyl-GPS (18:0/18:2)	Lipid	0.0824371	0.787201	0.310775	FALSE
1-stearoyl-2-oleoyl-GPC (18:0/18:1)	Lipid	0.0590645	0.960415	0.259437	FALSE
1-stearoyl-2-oleoyl-GPE (18:0/18:1)	Lipid	0.00155763	0.784596	0.0478693	TRUE
1-stearoyl-2-oleoyl-GPS (18:0/18:1)	Lipid	0.0429108	1.09005	0.219168	FALSE
1-stearoyl-GPC (18:0)	Lipid	0.992953	-0.0894339	0.997152	FALSE
1-stearoyl-GPE (18:0)	Lipid	0.194933	0.724321	0.497812	FALSE
1-stearoyl-GPG (18:0)	Lipid	0.97868	0.330644	0.995446	FALSE
1-stearoyl-GPI (18:0)	Lipid	0.822628	-0.416375	0.898272	FALSE
1-stearoyl-GPS (18:0)*	Lipid	0.781887	0.126582	0.882176	FALSE
2-aminoadipate	Amino Acid	0.643719	1.44359	0.828636	FALSE
2'-deoxyguanosine 5'-monophosphate (dGMP)	Nucleotide	0.976908	0.218759	0.995446	FALSE
2'-deoxyinosine	Nucleotide	0.154295	0.76615	0.444184	FALSE
2'-deoxyuridine	Nucleotide	0.907376	0.0801311	0.944675	FALSE
2-hydroxyadipate	Lipid	0.833909	0.973297	0.903805	FALSE
2-hydroxybutyrate/2-hydroxyisobutyrate	Amino Acid	0.0736347	1.13127	0.306489	FALSE
2-hydroxydecanoate	Lipid	0.565723	-0.322198	0.781672	FALSE
2-hydroxyglutarate	Lipid	0.110228	1.4458	0.358618	FALSE
2-hydroxylaurate	Lipid	0.076769	0.615545	0.306489	FALSE
2-hydroxypalmitate	Lipid	0.295022	-0.511193	0.581474	FALSE
2-hydroxystearate	Lipid	0.445844	-0.455653	0.702704	FALSE
2-methylcitrate/homocitrate	Energy	0.342842	0.848928	0.623945	FALSE
2-oleoylglycerol (18:1)	Lipid	0.463349	-0.360146	0.709971	FALSE
2-palmitoylglycerol (16:0)	Lipid	0.368993	-0.292548	0.651052	FALSE
2-palmitoyl-GPC (16:0)*	Lipid	0.581402	-0.460646	0.795868	FALSE
2-stearoyl-GPE (18:0)*	Lipid	0.106467	1.0708	0.357572	FALSE
3-(4-hydroxyphenyl)lactate	Amino Acid	0.00701031	1.42755	0.114824	FALSE
3-aminoisobutyrate	Nucleotide	0.138952	0.604558	0.412513	FALSE
3-hydroxy-3-methylglutarate	Lipid	0.35038	1.25931	0.632816	FALSE
3-hydroxybutyrylcarnitine (1)	Lipid	0.557594	0.176309	0.781672	FALSE
3-hydroxybutyrylcarnitine (2)	Lipid	0.185282	0.544464	0.486237	FALSE
3-hydroxydecanoate	Lipid	0.149815	0.831127	0.435776	FALSE
3-hydroxyisobutyrate	Amino Acid	0.0440816	1.64144	0.222753	FALSE
3-hydroxylaurate	Lipid	0.465378	0.413444	0.71056	FALSE
3-ketosphinganine	Lipid	0.732216	0.336326	0.866698	FALSE
3-methyl-2-oxobutyrate	Amino Acid	0.666569	-0.22244	0.842216	FALSE
3-methylhistidine	Amino Acid	0.692038	0.290165	0.844094	FALSE
3-phosphoglycerate	Carbohydrate	0.903594	-0.514719	0.944298	FALSE
3-ureidopropionate	Nucleotide	0.247092	1.57794	0.556249	FALSE
4-acetamidobutanoate	Amino Acid	0.0093603	0.908852	0.120166	FALSE
4-guanidinobutanoate	Amino Acid	0.191182	0.784319	0.493542	FALSE
4-hydroxybutyrate (GHB)	Lipid	0.558497	0.514187	0.781672	FALSE
4-hydroxyglutamate	Amino Acid	0.0461622	2.0288	0.230811	FALSE
4-hydroxy-nonenal-glutathione	Amino Acid	0.796396	0.118268	0.888	FALSE
4-hydroxyphenylpyruvate	Amino Acid	0.617516	0.583042	0.810767	FALSE
4-imidazoleacetate	Amino Acid	0.358723	0.510396	0.63832	FALSE
4-methyl-2-oxopentanoate	Amino Acid	0.479111	0.463535	0.720183	FALSE
5,6-dihydrothymine	Nucleotide	0.799398	-0.0118261	0.88926	FALSE
5-aminolevulinate	Cofactors and Vitamins	0.0807907	1.13997	0.310775	FALSE
5-aminovalerate	Amino Acid	0.354939	0.323406	0.63832	FALSE
5-dodecenoate (12:1n7)	Lipid	0.275645	0.897223	0.575648	FALSE
5-hydroxyindoleacetate	Amino Acid	0.380967	-0.479758	0.656448	FALSE
5-hydroxylysine	Amino Acid	0.807587	0.0903275	0.893953	FALSE
5-methylcytidine	Nucleotide	0.0686253	-2.23813	0.293667	FALSE
5-methyltetrahydrofolate (5MeTHF)	Cofactors and Vitamins	0.23361	0.56417	0.535107	FALSE
5-methylthioadenosine (MTA)	Amino Acid	0.436747	-0.687623	0.6985	FALSE
5-methyluridine (ribothymidine)	Nucleotide	0.299216	0.506912	0.584888	FALSE
5-oxoproline	Amino Acid	0.0390822	0.894479	0.208585	FALSE
5-phosphoribosyl diphosphate (PRPP)	Carbohydrate	0.0375325	1.47424	0.204766	FALSE
6-oxopiperidine-2-carboxylic acid	Amino Acid	0.61789	0.990317	0.810767	FALSE
6-phosphogluconate	Carbohydrate	0.0924282	-2.31863	0.326341	FALSE
7-hydroxycholesterol (alpha or beta)	Lipid	0.311934	-0.510925	0.603171	FALSE
7-methylguanine	Nucleotide	0.323787	0.478153	0.612936	FALSE
acetyl CoA	Lipid	0.918672	-0.0692481	0.950086	FALSE
acetylcarnitine	Lipid	0.133148	1.30276	0.401039	FALSE
acetylphosphate	Energy	0.615789	0.347618	0.810767	FALSE
aconitate [cis or trans]	Energy	0.985728	-0.338434	0.996207	FALSE
Ac-Ser-Asp-Lys-Pro-OH	Peptide	5.48923e-06	-2.71349	0.00260738	TRUE
adenine	Nucleotide	0.000316692	1.515	0.0229196	TRUE
adenosine	Nucleotide	0.0812268	0.977655	0.310775	FALSE
adenosine 2'-monophosphate (2'-AMP)	Nucleotide	0.683999	-0.0106791	0.844094	FALSE
adenosine 3',5'-cyclic monophosphate (cAMP)	Nucleotide	0.294566	0.416426	0.581474	FALSE
adenosine 3'-monophosphate (3'-AMP)	Nucleotide	0.379033	0.608766	0.656448	FALSE
adenosine 5'-diphosphate (ADP)	Nucleotide	0.273248	0.67283	0.575648	FALSE
adenosine 5'-diphosphoribose (ADP-ribose)	Cofactors and Vitamins	0.75633	-0.304933	0.870569	FALSE
adenosine-5'-diphosphoglucose	Carbohydrate	0.0927495	-1.9844	0.326341	FALSE
adenylosuccinate	Nucleotide	0.0818074	-1.71647	0.310775	FALSE
adipate	Lipid	0.325837	0.38973	0.612936	FALSE
adrenate (22:4n6)	Lipid	0.229674	0.740476	0.534482	FALSE
alanine	Amino Acid	0.0698778	0.477422	0.296357	FALSE
alanylleucine	Peptide	0.458847	-0.851059	0.705347	FALSE
allantoin	Nucleotide	0.312379	0.383025	0.603171	FALSE
alpha-ketoglutarate	Energy	0.00101167	0.97786	0.0343247	TRUE
alpha-tocopherol	Cofactors and Vitamins	0.408428	0.418624	0.664395	FALSE
anthranilate	Amino Acid	0.397147	-1.13378	0.657136	FALSE
arabitol/xylitol	Carbohydrate	0.451447	0.50195	0.703073	FALSE
arabonate/xylonate	Carbohydrate	0.286072	1.32601	0.576622	FALSE
arachidate (20:0)	Lipid	0.00467529	1.2828	0.0888306	FALSE
arachidonate (20:4n6)	Lipid	0.649143	0.458045	0.833359	FALSE
arginine	Amino Acid	0.267072	0.357347	0.567074	FALSE
argininosuccinate	Amino Acid	0.325267	-0.573249	0.612936	FALSE
asparagine	Amino Acid	0.838208	-0.0260859	0.904884	FALSE
aspartate	Amino Acid	0.912567	0.0815632	0.946439	FALSE
behenoyl sphingomyelin (d18:1/22:0)*	Lipid	0.00693178	-0.475443	0.114824	FALSE
beta-alanine	Nucleotide	0.759412	0.00760544	0.870569	FALSE
beta-guanidinopropanoate	Xenobiotics	0.0107458	0.860213	0.1233	FALSE
beta-hydroxyisovalerate	Amino Acid	0.00816961	2.7857	0.115958	FALSE
betaine	Amino Acid	0.00318012	1.11848	0.0686616	FALSE
betaine aldehyde	Amino Acid	0.89145	-0.193097	0.935921	FALSE
butyrylcarnitine	Lipid	0.0345707	1.44061	0.200257	FALSE
carnitine	Lipid	0.196992	0.515773	0.500381	FALSE
carnosine	Peptide	0.183767	0.632155	0.48494	FALSE
C-glycosyltryptophan	Amino Acid	0.114639	-1.05544	0.366444	FALSE
cholesterol	Lipid	0.904538	-0.056148	0.944298	FALSE
choline	Lipid	0.0310294	0.938473	0.198523	FALSE
choline phosphate	Lipid	0.298848	0.484551	0.584888	FALSE
citrate	Energy	0.865762	-0.188605	0.921272	FALSE
citrulline	Amino Acid	0.888863	-0.238239	0.935921	FALSE
coenzyme A	Cofactors and Vitamins	0.220728	0.440426	0.524053	FALSE
creatine	Amino Acid	0.0486174	1.24356	0.238075	FALSE
creatinine	Amino Acid	0.0133283	0.952719	0.140688	FALSE
cystathionine	Amino Acid	0.760902	0.431504	0.870569	FALSE
cysteine	Amino Acid	0.687195	-0.15304	0.844094	FALSE
cysteine-glutathione disulfide	Amino Acid	0.511618	-0.569336	0.743872	FALSE
cysteinylglycine	Amino Acid	0.908877	-0.0212599	0.944675	FALSE
cytidine	Nucleotide	0.0192197	-3.57912	0.158888	FALSE
cytidine 3'-monophosphate (3'-CMP)	Nucleotide	0.589048	0.396599	0.79905	FALSE
cytidine 5'-diphosphocholine	Lipid	0.7335	0.124293	0.866698	FALSE
cytidine 5'-monophosphate (5'-CMP)	Nucleotide	0.0246571	0.563109	0.180187	FALSE
cytidine 5'-monophospho-N-acetylneuraminic acid	Carbohydrate	0.25061	0.444951	0.556403	FALSE
cytidine diphosphate	Nucleotide	0.0774287	1.31897	0.306489	FALSE
cytidine triphosphate	Nucleotide	0.113158	1.39325	0.365648	FALSE
cytidine-5'-diphosphoethanolamine	Lipid	0.0501382	1.16831	0.240562	FALSE
deoxycarnitine	Lipid	0.0469541	0.871343	0.232325	FALSE
dihomo-linoleate (20:2n6)	Lipid	0.210535	0.532734	0.512843	FALSE
dihomo-linolenate (20:3n3 or n6)	Lipid	0.374525	0.428722	0.656448	FALSE
dihydroxyacetone phosphate (DHAP)	Carbohydrate	0.62979	0.423525	0.824105	FALSE
dimethylarginine (SDMA + ADMA)	Amino Acid	0.525053	-0.351042	0.760366	FALSE
dimethylglycine	Amino Acid	0.018732	0.534667	0.158888	FALSE
docosadienoate (22:2n6)	Lipid	0.441082	0.428477	0.702375	FALSE
docosahexaenoate (DHA; 22:6n3)	Lipid	0.170466	0.751617	0.461891	FALSE
docosapentaenoate (n3 DPA; 22:5n3)	Lipid	0.210336	0.552564	0.512843	FALSE
docosapentaenoate (n6 DPA; 22:5n6)	Lipid	0.259806	0.590529	0.56445	FALSE
eicosapentaenoate (EPA; 20:5n3)	Lipid	0.397513	0.74204	0.657136	FALSE
eicosenoate (20:1)	Lipid	0.0336349	0.833894	0.198523	FALSE
ergothioneine	Xenobiotics	0.451148	-1.49849	0.703073	FALSE
erucate (22:1n9)	Lipid	0.0191142	0.882308	0.158888	FALSE
erythritol	Xenobiotics	0.334906	0.280886	0.622373	FALSE
erythronate*	Carbohydrate	0.14344	1.47392	0.423191	FALSE
ethylmalonate	Amino Acid	0.686305	0.471164	0.844094	FALSE
flavin adenine dinucleotide (FAD)	Cofactors and Vitamins	0.263451	0.233241	0.56445	FALSE
flavin mononucleotide (FMN)	Cofactors and Vitamins	0.861593	0.403895	0.919678	FALSE
fructose	Carbohydrate	0.325819	-1.47734	0.612936	FALSE
fumarate	Energy	0.129036	0.514735	0.400601	FALSE
galactonate	Carbohydrate	0.234852	0.706077	0.535107	FALSE
galactose 1-phosphate	Carbohydrate	0.549327	-0.522233	0.77881	FALSE
gamma-aminobutyrate (GABA)	Amino Acid	0.384455	1.02459	0.656448	FALSE
gamma-glutamyl-2-aminobutyrate	Peptide	0.878358	0.204098	0.930287	FALSE
gamma-glutamylalanine	Peptide	0.835306	0.0535769	0.903805	FALSE
gamma-glutamylcysteine	Peptide	0.56512	-0.369303	0.781672	FALSE
gamma-glutamyl-epsilon-lysine	Peptide	0.709922	0.0482082	0.849403	FALSE
gamma-glutamylglutamate	Peptide	0.00100463	1.35695	0.0343247	TRUE
gamma-glutamylglutamine	Peptide	0.162207	0.532805	0.455908	FALSE
gamma-glutamylhistidine	Peptide	0.561651	-0.497623	0.781672	FALSE
gamma-glutamylisoleucine*	Peptide	0.534668	0.283346	0.766425	FALSE
gamma-glutamylleucine	Peptide	0.785972	-0.131407	0.883206	FALSE
gamma-glutamylmethionine	Peptide	0.496378	0.241504	0.734516	FALSE
gamma-glutamylphenylalanine	Peptide	0.750575	0.21089	0.870569	FALSE
gamma-glutamylthreonine*	Peptide	0.00163208	-1.33376	0.0478693	TRUE
gamma-glutamyltyrosine	Peptide	0.495663	0.348179	0.734516	FALSE
gamma-glutamylvaline	Peptide	0.816791	-0.447269	0.893953	FALSE
gluconate	Xenobiotics	0.058878	-2.24641	0.259437	FALSE
glucosamine-6-phosphate	Carbohydrate	0.99102	-0.305723	0.997152	FALSE
glucose 6-phosphate	Carbohydrate	0.729421	0.111437	0.866698	FALSE
glucuronate	Carbohydrate	0.171143	0.892516	0.461891	FALSE
glucuronate 1-phosphate*	Carbohydrate	0.213467	0.825861	0.514704	FALSE
glutamate	Amino Acid	0.000149854	0.802675	0.0229196	TRUE
glutamate, gamma-methyl ester	Amino Acid	0.608356	0.568516	0.807176	FALSE
glutamine	Amino Acid	0.287206	0.482932	0.576622	FALSE
glutamine-leucine	Peptide	0.550905	-0.635637	0.77881	FALSE
glutarate (pentanedioate)	Amino Acid	0.219541	0.926316	0.524053	FALSE
glutathione, oxidized (GSSG)	Amino Acid	0.662011	0.134458	0.842216	FALSE
glutathione, reduced (GSH)	Amino Acid	0.767934	0.0141557	0.870569	FALSE
glycerate	Carbohydrate	0.325263	0.452487	0.612936	FALSE
glycerol	Lipid	0.638171	0.466034	0.825971	FALSE
glycerol 3-phosphate	Lipid	0.854789	-0.064684	0.91447	FALSE
glycerophosphoethanolamine	Lipid	0.0105739	1.11886	0.1233	FALSE
glycerophosphoglycerol	Lipid	0.018448	1.53273	0.158888	FALSE
glycerophosphoinositol*	Lipid	0.103485	0.598195	0.357572	FALSE
glycerophosphorylcholine (GPC)	Lipid	0.535691	0.315551	0.766425	FALSE
glycine	Amino Acid	0.00178366	0.666062	0.0478693	FALSE
glycosyl-N-palmitoyl-sphingosine	Lipid	0.00093451	3.6344	0.0343247	TRUE
glycosyl-N-stearoyl-sphingosine	Lipid	0.0081792	2.77257	0.115958	FALSE
glycylisoleucine	Peptide	0.0788217	-1.84284	0.309424	FALSE
glycylleucine	Peptide	0.134704	-1.24451	0.402418	FALSE
glycylvaline	Peptide	0.0552894	-1.24592	0.252524	FALSE
guanine	Nucleotide	0.226766	1.96507	0.530611	FALSE
guanosine	Nucleotide	0.0750654	1.30625	0.306489	FALSE
guanosine 2'-monophosphate (2'-GMP)*	Nucleotide	0.206301	-0.625946	0.512843	FALSE
guanosine 3'-monophosphate (3'-GMP)	Nucleotide	0.985233	0.111308	0.996207	FALSE
guanosine 5'- diphosphate (GDP)	Nucleotide	0.121695	1.0982	0.382817	FALSE
guanosine 5'- monophosphate (5'-GMP)	Nucleotide	0.466726	0.575254	0.71056	FALSE
guanosine 5'-diphospho-fucose	Carbohydrate	0.538341	-0.275172	0.767904	FALSE
guanosine 5'-triphosphate	Nucleotide	0.0883913	1.48874	0.320503	FALSE
gulonic acid*	Cofactors and Vitamins	0.382765	0.472247	0.656448	FALSE
hexanoylcarnitine	Lipid	0.325192	0.66147	0.612936	FALSE
hippurate	Xenobiotics	0.0328775	0.869069	0.198523	FALSE
histidine	Amino Acid	0.530078	0.271651	0.764625	FALSE
homocitrulline	Amino Acid	0.254925	0.368996	0.5606	FALSE
homocysteine	Amino Acid	0.159638	-0.912403	0.451358	FALSE
homostachydrine*	Xenobiotics	0.0379355	1.09364	0.204766	FALSE
hypotaurine	Amino Acid	0.399147	0.435341	0.657136	FALSE
hypoxanthine	Nucleotide	0.235447	0.163621	0.535107	FALSE
imidazole lactate	Amino Acid	0.169143	1.00079	0.461891	FALSE
imidazole propionate	Amino Acid	0.56277	0.543996	0.781672	FALSE
indolelactate	Amino Acid	0.392186	0.433586	0.657136	FALSE
inosine	Nucleotide	0.543881	0.242154	0.773484	FALSE
inosine 5'-monophosphate (IMP)	Nucleotide	0.695305	0.681875	0.844094	FALSE
inositol 1-phosphate (I1P)	Lipid	0.256498	0.55741	0.561459	FALSE
Isobar: fructose 1,6-diphosphate, glucose 1,6-diphosphate, myo-inositol 1,4 or 1,3-diphosphate	Carbohydrate	0.469939	-1.43055	0.710895	FALSE
isobutyrylcarnitine	Amino Acid	0.116767	1.85514	0.369763	FALSE
isocitrate	Energy	0.813663	-0.195373	0.893953	FALSE
isoleucine	Amino Acid	0.0181157	0.607934	0.158888	FALSE
isoleucylglycine	Peptide	0.384335	-0.629368	0.656448	FALSE
kynurenate	Amino Acid	0.434008	0.741918	0.696916	FALSE
kynurenine	Amino Acid	0.658939	-0.378008	0.842216	FALSE
lactate	Carbohydrate	0.365972	0.48431	0.648644	FALSE
lactose	Carbohydrate	0.0365426	0.636141	0.204209	FALSE
lanthionine	Xenobiotics	0.209744	2.06172	0.512843	FALSE
laurylcarnitine	Lipid	0.108193	0.914673	0.357572	FALSE
leucine	Amino Acid	0.054239	0.517993	0.250131	FALSE
linoleate (18:2n6)	Lipid	0.26742	0.424665	0.567074	FALSE
lysine	Amino Acid	0.114948	0.435573	0.366444	FALSE
lysylleucine	Peptide	0.45849	-0.985845	0.705347	FALSE
malate	Energy	0.00888231	0.621156	0.119401	FALSE
maleate	Lipid	0.816061	0.0436292	0.893953	FALSE
malonylcarnitine	Lipid	0.150457	-1.06816	0.435776	FALSE
mannitol/sorbitol	Carbohydrate	0.973374	-0.153697	0.994307	FALSE
margarate (17:0)	Lipid	0.0317905	1.12901	0.198523	FALSE
mead acid (20:3n9)	Lipid	0.814764	0.209187	0.893953	FALSE
methionine	Amino Acid	0.730471	0.178259	0.866698	FALSE
methionine sulfone	Amino Acid	0.194674	0.480208	0.497812	FALSE
methionine sulfoxide	Amino Acid	0.968744	0.0266421	0.99171	FALSE
methyl glucopyranoside (alpha + beta)	Xenobiotics	0.280455	0.659388	0.575648	FALSE
methylmalonate (MMA)	Lipid	0.336737	0.954752	0.622373	FALSE
methylphosphate	Nucleotide	0.879366	-0.0929958	0.930287	FALSE
methylsuccinate	Amino Acid	0.0964489	0.735826	0.336862	FALSE
myo-inositol	Lipid	0.0109023	0.830157	0.1233	FALSE
myristate (14:0)	Lipid	0.000254108	1.17891	0.0229196	TRUE
myristoleate (14:1n5)	Lipid	0.213363	1.04805	0.514704	FALSE
myristoylcarnitine	Lipid	0.107939	1.00072	0.357572	FALSE
N1-methyladenosine	Nucleotide	0.131424	-0.816782	0.401039	FALSE
N2,N2-dimethylguanosine	Nucleotide	0.288235	-0.662975	0.576622	FALSE
N2-methylguanosine	Nucleotide	0.00755096	-1.50253	0.1157	FALSE
N6,N6,N6-trimethyllysine	Amino Acid	0.955572	0.267674	0.980747	FALSE
N6-acetyllysine	Amino Acid	0.388525	-0.448414	0.656759	FALSE
N6-carbamoylthreonyladenosine	Nucleotide	0.182945	-0.623601	0.48494	FALSE
N6-methyladenosine	Nucleotide	0.592138	0.59036	0.79905	FALSE
N6-succinyladenosine	Nucleotide	0.0516899	-0.830203	0.243096	FALSE
N-acetylalanine	Amino Acid	0.00257105	1.14868	0.0610624	FALSE
N-acetylarginine	Amino Acid	0.332928	0.36623	0.622373	FALSE
N-acetylaspartate (NAA)	Amino Acid	0.261511	1.4613	0.56445	FALSE
N-acetyl-aspartyl-glutamate (NAAG)	Amino Acid	0.401744	1.69154	0.658029	FALSE
N-acetylcysteine	Amino Acid	0.424434	0.912755	0.688075	FALSE
N-acetylglucosaminylasparagine	Carbohydrate	0.955971	0.0186967	0.980747	FALSE
N-acetylglutamate	Amino Acid	0.0732281	1.77125	0.306489	FALSE
N-acetylglutamine	Amino Acid	0.0835965	1.18297	0.312664	FALSE
N-acetylglycine	Amino Acid	0.000386015	1.63778	0.0229196	TRUE
N-acetylhistidine	Amino Acid	0.700154	0.489522	0.844094	FALSE
N-acetylisoleucine	Amino Acid	0.434289	-0.359445	0.696916	FALSE
N-acetylleucine	Amino Acid	0.223788	-0.651251	0.526233	FALSE
N-acetylmethionine	Amino Acid	0.00734651	1.13411	0.1157	FALSE
N-acetylmethionine sulfoxide	Amino Acid	0.133398	0.950664	0.401039	FALSE
N-acetylneuraminate	Carbohydrate	0.0403683	0.597503	0.212685	FALSE
N-acetylphenylalanine	Amino Acid	0.770902	-0.0768596	0.871853	FALSE
N-acetylputrescine	Amino Acid	0.99921	-0.612495	0.99921	FALSE
N-acetylserine	Amino Acid	0.0200701	1.67337	0.158888	FALSE
N-acetyltaurine	Amino Acid	0.699205	0.498964	0.844094	FALSE
N-acetylthreonine	Amino Acid	0.0242907	1.37283	0.180187	FALSE
N-acetylvaline	Amino Acid	0.0224586	0.683752	0.172061	FALSE
N-delta-acetylornithine	Amino Acid	0.448045	0.241333	0.702704	FALSE
N-formylmethionine	Amino Acid	0.0920334	0.260796	0.326341	FALSE
N-formylphenylalanine	Amino Acid	0.851332	-0.108847	0.91447	FALSE
N-glycolylneuraminate	Xenobiotics	0.502097	0.325554	0.736099	FALSE
nicotinamide	Cofactors and Vitamins	0.764468	0.421165	0.870569	FALSE
nicotinamide adenine dinucleotide (NAD+)	Cofactors and Vitamins	0.591763	0.303037	0.79905	FALSE
nicotinamide adenine dinucleotide phosphate reduced (NADPH)	Cofactors and Vitamins	0.106295	-0.903212	0.357572	FALSE
nicotinamide adenine dinucleotide reduced (NADH)	Cofactors and Vitamins	0.716092	0.407357	0.854632	FALSE
nicotinamide ribonucleotide (NMN)	Cofactors and Vitamins	0.278024	0.77857	0.575648	FALSE
nicotinamide riboside	Cofactors and Vitamins	0.866965	0.19217	0.921272	FALSE
N-methylproline	Amino Acid	0.075707	0.458896	0.306489	FALSE
N-monomethylarginine	Amino Acid	0.661107	-0.121563	0.842216	FALSE
N-oleoyltaurine	Lipid	0.427859	-0.700678	0.691268	FALSE
nonadecanoate (19:0)	Lipid	0.00453497	1.1689	0.0888306	FALSE
N-palmitoyl-sphinganine (d18:0/16:0)	Lipid	0.263806	1.07579	0.56445	FALSE
N-palmitoyl-sphingosine (d18:1/16:0)	Lipid	0.0539873	1.44664	0.250131	FALSE
N-palmitoyltaurine	Lipid	0.697613	-0.694604	0.844094	FALSE
N-stearoyltaurine	Lipid	0.892574	-0.277374	0.935921	FALSE
octanoylcarnitine	Lipid	0.16394	1.09948	0.458067	FALSE
ofloxacin	Xenobiotics	0.370072	-1.01132	0.651052	FALSE
oleate/vaccenate (18:1)	Lipid	0.018304	0.878518	0.158888	FALSE
oleoyl ethanolamide	Lipid	0.147895	0.385469	0.433644	FALSE
oleoylcarnitine	Lipid	0.18704	1.72448	0.488154	FALSE
O-methyltyrosine	Amino Acid	0.0153314	0.481036	0.157301	FALSE
ophthalmate	Amino Acid	0.13335	0.595779	0.401039	FALSE
ornithine	Amino Acid	0.000628977	1.34764	0.0271604	TRUE
orotidine	Nucleotide	0.250674	1.14374	0.556403	FALSE
O-sulfo-L-tyrosine	Xenobiotics	0.385006	0.491972	0.656448	FALSE
palmitate (16:0)	Lipid	0.0305055	0.7023	0.198523	FALSE
palmitoleate (16:1n7)	Lipid	0.155779	0.601702	0.445751	FALSE
palmitoyl dihydrosphingomyelin (d18:0/16:0)*	Lipid	0.667602	0.150596	0.842216	FALSE
palmitoyl ethanolamide	Lipid	0.283912	0.358142	0.576317	FALSE
palmitoyl sphingomyelin (d18:1/16:0)	Lipid	0.000362367	0.921205	0.0229196	TRUE
palmitoylcarnitine	Lipid	0.503739	0.559047	0.736233	FALSE
palmitoylcholine	Lipid	0.486193	-0.149629	0.726232	FALSE
pantothenate	Cofactors and Vitamins	0.0602	-0.666386	0.259955	FALSE
p-cresol sulfate	Amino Acid	0.999057	0.00219896	0.99921	FALSE
phenol red	Xenobiotics	0.221107	-0.167239	0.524053	FALSE
phenol sulfate	Amino Acid	0.853143	0.100924	0.91447	FALSE
phenylacetylglycine	Amino Acid	0.0191278	0.765806	0.158888	FALSE
phenylalanine	Amino Acid	0.0427932	0.490773	0.219168	FALSE
phenylalanylalanine	Peptide	0.786519	-0.154571	0.883206	FALSE
phenylalanylglycine	Peptide	0.637501	-0.551539	0.825971	FALSE
phenyllactate (PLA)	Amino Acid	0.0204632	1.10633	0.159345	FALSE
phosphate	Energy	0.00577011	0.858668	0.101511	FALSE
phosphoenolpyruvate (PEP)	Carbohydrate	0.923794	-0.440334	0.951849	FALSE
phosphopantetheine	Cofactors and Vitamins	0.169232	0.741662	0.461891	FALSE
phytosphingosine	Lipid	0.0370437	1.10224	0.204602	FALSE
pipecolate	Amino Acid	0.555456	1.28734	0.781672	FALSE
pro-hydroxy-pro	Amino Acid	0.00430513	1.0351	0.0888306	FALSE
proline	Amino Acid	0.0112999	0.93288	0.124824	FALSE
prolylglycine	Peptide	0.691626	-0.570768	0.844094	FALSE
propionylcarnitine	Lipid	0.221757	1.19039	0.524053	FALSE
pseudouridine	Nucleotide	0.0869529	0.63302	0.317712	FALSE
pterin	Cofactors and Vitamins	0.0820308	1.79437	0.310775	FALSE
putrescine	Amino Acid	0.484377	0.398206	0.725802	FALSE
pyridoxal	Cofactors and Vitamins	0.605867	0.149882	0.806831	FALSE
pyridoxamine	Cofactors and Vitamins	0.703343	0.0654694	0.845034	FALSE
pyridoxamine phosphate	Cofactors and Vitamins	0.00904937	0.642065	0.119401	FALSE
pyridoxine (Vitamin B6)	Cofactors and Vitamins	0.108401	0.255678	0.357572	FALSE
pyroglutamine*	Amino Acid	0.0407459	0.827454	0.212685	FALSE
pyruvate	Carbohydrate	0.055824	-0.80712	0.252537	FALSE
retinol (Vitamin A)	Cofactors and Vitamins	0.765128	0.179974	0.870569	FALSE
ribitol	Carbohydrate	0.493996	-0.286398	0.734516	FALSE
riboflavin (Vitamin B2)	Cofactors and Vitamins	0.339083	-0.411734	0.622853	FALSE
ribonate	Carbohydrate	0.107626	1.80058	0.357572	FALSE
ribose	Carbohydrate	0.670109	-0.151251	0.842216	FALSE
ribose 1-phosphate	Carbohydrate	0.633755	0.523054	0.825971	FALSE
ribulose/xylulose	Carbohydrate	0.981182	-0.0144524	0.995858	FALSE
S-1-pyrroline-5-carboxylate	Amino Acid	0.635644	0.518501	0.825971	FALSE
S-adenosylhomocysteine (SAH)	Amino Acid	0.808084	0.0357937	0.893953	FALSE
S-adenosylmethionine (SAM)	Amino Acid	0.669367	-0.32983	0.842216	FALSE
sedoheptulose-7-phosphate	Carbohydrate	0.403791	0.449268	0.65911	FALSE
serine	Amino Acid	0.791977	0.157166	0.887239	FALSE
serotonin	Amino Acid	0.0492932	2.01105	0.238921	FALSE
S-lactoylglutathione	Amino Acid	0.288918	1.1371	0.576622	FALSE
S-methylglutathione	Amino Acid	0.0748881	-1.05255	0.306489	FALSE
spermidine	Amino Acid	0.760808	0.00141193	0.870569	FALSE
spermine	Amino Acid	0.0324837	2.31899	0.198523	FALSE
sphinganine	Lipid	0.0354925	0.560277	0.20312	FALSE
sphingomyelin (d18:1/14:0, d16:1/16:0)*	Lipid	0.00830018	0.781921	0.115958	FALSE
sphingomyelin (d18:1/15:0, d16:1/17:0)*	Lipid	0.0298104	0.820646	0.198523	FALSE
sphingomyelin (d18:1/17:0, d17:1/18:0, d19:1/16:0)	Lipid	0.0244362	1.24852	0.180187	FALSE
sphingomyelin (d18:1/18:1, d18:2/18:0)	Lipid	0.458681	0.159857	0.705347	FALSE
sphingomyelin (d18:1/20:0, d16:1/22:0)*	Lipid	0.274112	-0.220618	0.575648	FALSE
sphingomyelin (d18:1/20:1, d18:2/20:0)*	Lipid	0.208187	0.473525	0.512843	FALSE
sphingomyelin (d18:1/21:0, d17:1/22:0, d16:1/23:0)*	Lipid	0.0863098	-1.22043	0.317712	FALSE
sphingomyelin (d18:1/22:1, d18:2/22:0, d16:1/24:1)*	Lipid	0.077065	-0.581204	0.306489	FALSE
sphingomyelin (d18:1/24:1, d18:2/24:0)*	Lipid	0.0273767	-0.783653	0.191234	FALSE
sphingomyelin (d18:2/14:0, d18:1/14:1)*	Lipid	0.386959	0.254512	0.656448	FALSE
sphingomyelin (d18:2/16:0, d18:1/16:1)*	Lipid	0.131172	0.434154	0.401039	FALSE
sphingomyelin (d18:2/23:0, d18:1/23:1, d17:1/24:1)*	Lipid	0.0199332	-1.46317	0.158888	FALSE
sphingomyelin (d18:2/24:1, d18:1/24:2)*	Lipid	0.208768	-0.845512	0.512843	FALSE
sphingosine	Lipid	0.169099	0.515258	0.461891	FALSE
stachydrine	Xenobiotics	0.0103835	0.953359	0.1233	FALSE
stearate (18:0)	Lipid	0.00196678	1.17446	0.0491694	TRUE
stearoyl ethanolamide	Lipid	0.566095	0.291134	0.781672	FALSE
stearoyl sphingomyelin (d18:1/18:0)	Lipid	0.761537	0.0184639	0.870569	FALSE
stearoylcarnitine	Lipid	0.0859775	1.46119	0.317712	FALSE
succinate	Energy	0.282848	0.296636	0.576317	FALSE
succinylcarnitine	Energy	0.684168	0.544177	0.844094	FALSE
sulfate*	Xenobiotics	0.347005	0.588716	0.629113	FALSE
taurine	Amino Acid	0.059534	1.06421	0.259437	FALSE
thiamin (Vitamin B1)	Cofactors and Vitamins	0.692415	0.249571	0.844094	FALSE
thiamin diphosphate	Cofactors and Vitamins	0.08976	0.848099	0.323	FALSE
threonate	Cofactors and Vitamins	0.249925	1.88846	0.556403	FALSE
threonine	Amino Acid	0.189389	0.356102	0.491584	FALSE
threonylphenylalanine	Peptide	0.443605	-0.897133	0.702375	FALSE
thymidine	Nucleotide	0.293084	1.26293	0.581474	FALSE
thymidine 5'-monophosphate	Nucleotide	0.689472	-0.380544	0.844094	FALSE
thymine	Nucleotide	0.758568	0.399364	0.870569	FALSE
tiglylcarnitine	Amino Acid	0.39905	0.58521	0.657136	FALSE
trans-4-hydroxyproline	Amino Acid	0.0116209	0.622201	0.125453	FALSE
tricosanoyl sphingomyelin (d18:1/23:0)*	Lipid	0.0363963	-1.16979	0.204209	FALSE
trigonelline (N'-methylnicotinate)	Cofactors and Vitamins	0.000627708	1.9344	0.0271604	TRUE
trimethylamine N-oxide	Lipid	0.672971	-0.512878	0.842629	FALSE
tryptophan	Amino Acid	0.468605	-1.71019	0.710895	FALSE
tryptophylglycine	Peptide	0.326469	-1.14071	0.612936	FALSE
tyrosine	Amino Acid	0.281159	0.321752	0.575648	FALSE
tyrosylglycine	Peptide	0.339939	-1.09872	0.622853	FALSE
UDP-acetylglucosamine/galactosamine	Carbohydrate	0.109185	1.37633	0.357675	FALSE
UDP-galactose	Carbohydrate	0.27722	0.479367	0.575648	FALSE
UDP-glucose	Carbohydrate	0.178318	1.05927	0.475848	FALSE
UDP-glucuronate	Carbohydrate	0.457753	0.223093	0.705347	FALSE
uracil	Nucleotide	0.883685	-0.0430477	0.932779	FALSE
urate	Nucleotide	0.000548676	1.0797	0.0271604	TRUE
uridine	Nucleotide	0.106498	0.689841	0.357572	FALSE
uridine 3'-monophosphate (3'-UMP)	Nucleotide	0.76609	0.0206271	0.870569	FALSE
uridine 5'-diphosphate (UDP)	Nucleotide	0.2103	1.13352	0.512843	FALSE
uridine 5'-monophosphate (UMP)	Nucleotide	0.75996	0.271229	0.870569	FALSE
uridine 5'-triphosphate (UTP)	Nucleotide	0.34093	1.15499	0.622853	FALSE
valine	Amino Acid	0.336134	0.327583	0.622373	FALSE
valylglycine	Peptide	0.584649	-0.391213	0.798012	FALSE
xanthine	Nucleotide	0.500076	-1.88632	0.735405	FALSE
xanthosine	Nucleotide	0.386079	-0.509374	0.656448	FALSE

## Sheet: Treated vs Untreated Cells
name	Metabolon_Superpathway	Raw_p	log2(MDM2 inhibitor treated)-log2(Untreated)	FDR	significant
1-(1-enyl-oleoyl)-GPE (P-18:1)*	Lipid	0.0236644	1.56638	0.206234	FALSE
1-(1-enyl-palmitoyl)-2-arachidonoyl-GPC (P-16:0/20:4)*	Lipid	0.240262	0.538533	0.615972	FALSE
1-(1-enyl-palmitoyl)-2-arachidonoyl-GPE (P-16:0/20:4)*	Lipid	0.411363	0.457895	0.721023	FALSE
1-(1-enyl-palmitoyl)-2-linoleoyl-GPC (P-16:0/18:2)*	Lipid	0.994934	-0.0865408	0.994934	FALSE
1-(1-enyl-palmitoyl)-2-oleoyl-GPC (P-16:0/18:1)*	Lipid	0.416758	0.285009	0.723806	FALSE
1-(1-enyl-palmitoyl)-2-oleoyl-GPE (P-16:0/18:1)*	Lipid	0.297659	0.459576	0.68367	FALSE
1-(1-enyl-palmitoyl)-2-palmitoyl-GPC (P-16:0/16:0)*	Lipid	0.671706	0.290079	0.849749	FALSE
1-(1-enyl-palmitoyl)-GPE (P-16:0)*	Lipid	0.0569713	1.20684	0.32604	FALSE
1-(1-enyl-stearoyl)-2-arachidonoyl-GPE (P-18:0/20:4)*	Lipid	0.521698	0.459388	0.773217	FALSE
1-(1-enyl-stearoyl)-2-oleoyl-GPE (P-18:0/18:1)	Lipid	0.406919	0.578778	0.718537	FALSE
1-(1-enyl-stearoyl)-GPE (P-18:0)*	Lipid	0.063058	1.20493	0.329149	FALSE
1,2-dilinoleoyl-GPC (18:2/18:2)	Lipid	0.971517	-0.0329284	0.988159	FALSE
1,2-dioleoyl-GPC (18:1/18:1)*	Lipid	0.184526	0.444259	0.555444	FALSE
1,2-dioleoyl-GPE (18:1/18:1)	Lipid	0.786687	0.209809	0.924281	FALSE
1,2-dioleoyl-GPG (18:1/18:1)	Lipid	0.127896	0.771749	0.478349	FALSE
1,2-dioleoyl-GPI (18:1/18:1)	Lipid	0.285301	0.740001	0.670881	FALSE
1,2-dioleoyl-GPS (18:1/18:1)	Lipid	0.472957	0.330898	0.741435	FALSE
1,2-dipalmitoyl-GPC (16:0/16:0)	Lipid	0.595395	-0.24273	0.803636	FALSE
1,2-distearoyl-GPC (18:0/18:0)	Lipid	0.872758	-0.278836	0.954037	FALSE
10-heptadecenoate (17:1n7)	Lipid	0.0404169	1.03614	0.260291	FALSE
10-nonadecenoate (19:1n9)	Lipid	0.136738	0.894965	0.495805	FALSE
15-methylpalmitate	Lipid	0.34398	0.529014	0.693284	FALSE
17-methylstearate	Lipid	0.579628	0.285173	0.801168	FALSE
1-arachidonoyl-GPC (20:4n6)*	Lipid	0.00248949	2.28216	0.0763273	FALSE
1-arachidonoyl-GPE (20:4n6)*	Lipid	0.279625	0.878588	0.664108	FALSE
1-arachidonoyl-GPI (20:4)*	Lipid	0.00854435	2.67435	0.128084	FALSE
1-lignoceroyl-GPC (24:0)	Lipid	0.144508	1.07639	0.495865	FALSE
1-linoleoylglycerol (18:2)	Lipid	0.757148	-0.109999	0.903631	FALSE
1-linoleoyl-GPC (18:2)	Lipid	0.248977	1.26642	0.618208	FALSE
1-linoleoyl-GPE (18:2)*	Lipid	0.116055	1.05898	0.447735	FALSE
1-linoleoyl-GPI (18:2)*	Lipid	0.0598665	1.68644	0.328492	FALSE
1-methylhistidine	Amino Acid	0.963475	-0.032127	0.986317	FALSE
1-methylimidazoleacetate	Amino Acid	0.0431107	-0.868932	0.269442	FALSE
1-methylnicotinamide	Cofactors and Vitamins	0.365819	0.741782	0.697105	FALSE
1-myristoylglycerol (14:0)	Lipid	0.911852	-0.0555696	0.970212	FALSE
1-oleoyl-2-linoleoyl-glycerol (18:1/18:2)	Lipid	0.944857	-0.154409	0.975668	FALSE
1-oleoyl-2-linoleoyl-GPC (18:1/18:2)*	Lipid	0.359455	0.465887	0.696903	FALSE
1-oleoyl-2-linoleoyl-GPE (18:1/18:2)*	Lipid	0.620195	-0.273886	0.818612	FALSE
1-oleoyl-3-linoleoyl-glycerol (18:1/18:2)	Lipid	0.349018	0.207869	0.693284	FALSE
1-oleoylglycerol (18:1)	Lipid	0.241885	0.623448	0.615972	FALSE
1-oleoyl-GPC (18:1)	Lipid	0.00541802	2.08688	0.0972027	FALSE
1-oleoyl-GPE (18:1)	Lipid	0.0782601	1.2266	0.371735	FALSE
1-oleoyl-GPG (18:1)*	Lipid	0.0554544	1.2356	0.32123	FALSE
1-oleoyl-GPI (18:1)*	Lipid	0.0315722	2.60709	0.234413	FALSE
1-oleoyl-GPS (18:1)	Lipid	0.196587	1.47144	0.569382	FALSE
1-palmitoleoyl-2-oleoyl-GPC (16:1/18:1)*	Lipid	0.291147	0.241179	0.676526	FALSE
1-palmitoleoyl-3-oleoyl-glycerol (16:1/18:1)*	Lipid	0.694636	-0.266061	0.849749	FALSE
1-palmitoleoyl-GPC (16:1)*	Lipid	0.248675	1.41279	0.618208	FALSE
1-palmitoyl-2-arachidonoyl-GPC (16:0/20:4)	Lipid	0.0919314	0.672561	0.396976	FALSE
1-palmitoyl-2-arachidonoyl-GPE (16:0/20:4)*	Lipid	0.520735	0.320942	0.773217	FALSE
1-palmitoyl-2-arachidonoyl-GPI (16:0/20:4)*	Lipid	0.406718	0.469342	0.718537	FALSE
1-palmitoyl-2-linoleoyl-GPC (16:0/18:2)	Lipid	0.288735	0.262221	0.675612	FALSE
1-palmitoyl-2-linoleoyl-GPE (16:0/18:2)	Lipid	0.902176	0.178007	0.968001	FALSE
1-palmitoyl-2-oleoyl-GPC (16:0/18:1)	Lipid	0.145808	0.454721	0.495865	FALSE
1-palmitoyl-2-oleoyl-GPE (16:0/18:1)	Lipid	0.984879	0.0868481	0.993243	FALSE
1-palmitoyl-2-oleoyl-GPS (16:0/18:1)	Lipid	0.669784	0.495015	0.849749	FALSE
1-palmitoyl-2-palmitoleoyl-GPC (16:0/16:1)*	Lipid	0.14167	0.292957	0.495865	FALSE
1-palmitoyl-2-stearoyl-GPC (16:0/18:0)	Lipid	0.793541	-0.184238	0.924281	FALSE
1-palmitoyl-3-linoleoyl-glycerol (16:0/18:2)*	Lipid	0.435269	0.277323	0.740967	FALSE
1-palmitoylglycerol (16:0)	Lipid	0.00531874	1.11912	0.0972027	FALSE
1-palmitoyl-GPC (16:0)	Lipid	0.0276638	1.78779	0.22094	FALSE
1-palmitoyl-GPE (16:0)	Lipid	0.0946145	1.27786	0.402184	FALSE
1-palmitoyl-GPG (16:0)*	Lipid	0.0664797	1.55546	0.343238	FALSE
1-palmitoyl-GPI (16:0)*	Lipid	0.0900356	2.75788	0.392357	FALSE
1-palmitoyl-GPS (16:0)*	Lipid	0.291974	1.50956	0.676526	FALSE
1-stearoyl-2-arachidonoyl-GPC (18:0/20:4)	Lipid	0.2298	0.777335	0.615972	FALSE
1-stearoyl-2-arachidonoyl-GPE (18:0/20:4)	Lipid	0.692229	0.22514	0.849749	FALSE
1-stearoyl-2-arachidonoyl-GPI (18:0/20:4)	Lipid	0.113963	0.77213	0.447373	FALSE
1-stearoyl-2-arachidonoyl-GPS (18:0/20:4)	Lipid	0.240397	0.617889	0.615972	FALSE
1-stearoyl-2-linoleoyl-GPC (18:0/18:2)*	Lipid	0.235691	0.715723	0.615972	FALSE
1-stearoyl-2-linoleoyl-GPE (18:0/18:2)*	Lipid	0.674689	0.268966	0.849749	FALSE
1-stearoyl-2-linoleoyl-GPS (18:0/18:2)	Lipid	0.350272	0.504314	0.693284	FALSE
1-stearoyl-2-oleoyl-GPC (18:0/18:1)	Lipid	0.363225	0.545034	0.697105	FALSE
1-stearoyl-2-oleoyl-GPE (18:0/18:1)	Lipid	0.6959	0.205413	0.849749	FALSE
1-stearoyl-2-oleoyl-GPS (18:0/18:1)	Lipid	0.651989	0.496802	0.842315	FALSE
1-stearoyl-GPC (18:0)	Lipid	0.0296516	1.57614	0.230894	FALSE
1-stearoyl-GPE (18:0)	Lipid	0.10631	1.00779	0.424345	FALSE
1-stearoyl-GPG (18:0)	Lipid	0.139257	1.77173	0.495865	FALSE
1-stearoyl-GPI (18:0)	Lipid	0.00572985	2.75466	0.0972027	FALSE
1-stearoyl-GPS (18:0)*	Lipid	0.0243139	1.11907	0.206234	FALSE
2-aminoadipate	Amino Acid	0.556515	0.583089	0.791451	FALSE
2'-deoxyguanosine 5'-monophosphate (dGMP)	Nucleotide	0.100347	-0.611123	0.414475	FALSE
2'-deoxyinosine	Nucleotide	0.450091	0.898905	0.740967	FALSE
2'-deoxyuridine	Nucleotide	0.000947739	2.17462	0.0689978	FALSE
2-hydroxyadipate	Lipid	0.979434	-0.211064	0.989854	FALSE
2-hydroxybutyrate/2-hydroxyisobutyrate	Amino Acid	0.240905	-0.932028	0.615972	FALSE
2-hydroxydecanoate	Lipid	0.976022	-0.039885	0.989854	FALSE
2-hydroxyglutarate	Lipid	0.483201	-0.66208	0.755001	FALSE
2-hydroxylaurate	Lipid	0.194756	0.456578	0.56754	FALSE
2-hydroxypalmitate	Lipid	0.926402	0.0307825	0.970574	FALSE
2-hydroxystearate	Lipid	0.939287	-0.0549255	0.975598	FALSE
2-methylcitrate/homocitrate	Energy	0.340858	0.348906	0.693284	FALSE
2-oleoylglycerol (18:1)	Lipid	0.0364758	1.2694	0.254794	FALSE
2-palmitoylglycerol (16:0)	Lipid	0.178953	0.586034	0.548405	FALSE
2-palmitoyl-GPC (16:0)*	Lipid	0.0609731	1.15616	0.328492	FALSE
2-stearoyl-GPE (18:0)*	Lipid	0.14497	1.19507	0.495865	FALSE
3-(4-hydroxyphenyl)lactate	Amino Acid	0.552333	-0.223878	0.787862	FALSE
3-aminoisobutyrate	Nucleotide	0.0763726	-0.772985	0.366434	FALSE
3-hydroxy-3-methylglutarate	Lipid	0.952061	-0.0246924	0.976737	FALSE
3-hydroxybutyrylcarnitine (1)	Lipid	0.11218	-0.916478	0.444048	FALSE
3-hydroxybutyrylcarnitine (2)	Lipid	0.0115038	-1.07011	0.147683	FALSE
3-hydroxydecanoate	Lipid	0.277226	-0.460174	0.66172	FALSE
3-hydroxyisobutyrate	Amino Acid	0.608955	-0.30929	0.814799	FALSE
3-hydroxylaurate	Lipid	0.135643	-0.6588	0.495805	FALSE
3-ketosphinganine	Lipid	0.598859	0.377662	0.80583	FALSE
3-methyl-2-oxobutyrate	Amino Acid	0.526603	-0.295536	0.774416	FALSE
3-methylhistidine	Amino Acid	0.875706	-0.201814	0.954037	FALSE
3-phosphoglycerate	Carbohydrate	0.039754	2.20115	0.260291	FALSE
3-ureidopropionate	Nucleotide	0.251188	-0.977857	0.618208	FALSE
4-acetamidobutanoate	Amino Acid	0.185611	-0.396366	0.555444	FALSE
4-guanidinobutanoate	Amino Acid	0.00240029	-1.2267	0.0763273	FALSE
4-hydroxybutyrate (GHB)	Lipid	0.24706	-0.8355	0.618208	FALSE
4-hydroxyglutamate	Amino Acid	0.866793	-0.208802	0.95087	FALSE
4-hydroxy-nonenal-glutathione	Amino Acid	0.971351	0.026381	0.988159	FALSE
4-hydroxyphenylpyruvate	Amino Acid	0.450972	-0.370432	0.740967	FALSE
4-imidazoleacetate	Amino Acid	0.0103243	-1.18905	0.140116	FALSE
4-methyl-2-oxopentanoate	Amino Acid	0.0988788	-1.31392	0.412473	FALSE
5,6-dihydrothymine	Nucleotide	0.717579	0.17232	0.866419	FALSE
5-aminolevulinate	Cofactors and Vitamins	0.644783	0.245838	0.839101	FALSE
5-aminovalerate	Amino Acid	0.00463329	-0.539614	0.0972027	FALSE
5-dodecenoate (12:1n7)	Lipid	0.492742	-0.315084	0.761961	FALSE
5-hydroxyindoleacetate	Amino Acid	0.461897	-0.384121	0.741435	FALSE
5-hydroxylysine	Amino Acid	0.677193	-0.156797	0.849749	FALSE
5-methylcytidine	Nucleotide	0.620422	-0.932454	0.818612	FALSE
5-methyltetrahydrofolate (5MeTHF)	Cofactors and Vitamins	0.902789	-0.0363458	0.968001	FALSE
5-methylthioadenosine (MTA)	Amino Acid	0.30354	0.729148	0.68367	FALSE
5-methyluridine (ribothymidine)	Nucleotide	0.508877	-0.248108	0.764926	FALSE
5-oxoproline	Amino Acid	0.447178	-0.318602	0.740967	FALSE
5-phosphoribosyl diphosphate (PRPP)	Carbohydrate	0.806731	0.345625	0.925597	FALSE
6-oxopiperidine-2-carboxylic acid	Amino Acid	0.884254	-0.354452	0.956767	FALSE
6-phosphogluconate	Carbohydrate	0.013674	1.63802	0.162379	FALSE
7-hydroxycholesterol (alpha or beta)	Lipid	0.765755	0.0741307	0.911614	FALSE
7-methylguanine	Nucleotide	0.418124	-0.31633	0.723806	FALSE
acetyl CoA	Lipid	0.159223	-0.668624	0.517688	FALSE
acetylcarnitine	Lipid	0.175615	-1.20412	0.547	FALSE
acetylphosphate	Energy	0.0022299	2.16578	0.0763273	FALSE
aconitate [cis or trans]	Energy	0.522532	0.502518	0.773217	FALSE
Ac-Ser-Asp-Lys-Pro-OH	Peptide	0.45234	-0.850531	0.740967	FALSE
adenine	Nucleotide	0.589985	0.386125	0.802988	FALSE
adenosine	Nucleotide	0.336488	-0.441009	0.693284	FALSE
adenosine 2'-monophosphate (2'-AMP)	Nucleotide	0.104334	0.6367	0.41999	FALSE
adenosine 3',5'-cyclic monophosphate (cAMP)	Nucleotide	0.542049	0.185906	0.781044	FALSE
adenosine 3'-monophosphate (3'-AMP)	Nucleotide	0.146984	0.764377	0.495865	FALSE
adenosine 5'-diphosphate (ADP)	Nucleotide	0.00257103	-1.98906	0.0763273	FALSE
adenosine 5'-diphosphoribose (ADP-ribose)	Cofactors and Vitamins	0.892747	0.0484211	0.961761	FALSE
adenosine-5'-diphosphoglucose	Carbohydrate	0.337881	-1.34013	0.693284	FALSE
adenylosuccinate	Nucleotide	0.0361638	-2.54681	0.254794	FALSE
adipate	Lipid	0.0502322	-0.700473	0.298253	FALSE
adrenate (22:4n6)	Lipid	0.00517658	1.48336	0.0972027	FALSE
alanine	Amino Acid	0.829271	0.0609251	0.931983	FALSE
alanylleucine	Peptide	0.39499	0.862335	0.710683	FALSE
allantoin	Nucleotide	0.312516	-0.33498	0.693284	FALSE
alpha-ketoglutarate	Energy	0.583804	0.350943	0.801168	FALSE
alpha-tocopherol	Cofactors and Vitamins	0.168525	0.685661	0.537243	FALSE
anthranilate	Amino Acid	0.925667	-0.249427	0.970574	FALSE
arabitol/xylitol	Carbohydrate	0.57521	-0.308845	0.801168	FALSE
arabonate/xylonate	Carbohydrate	0.531699	-0.645971	0.774715	FALSE
arachidate (20:0)	Lipid	0.298537	0.575828	0.68367	FALSE
arachidonate (20:4n6)	Lipid	0.00826832	2.07486	0.128084	FALSE
arginine	Amino Acid	0.366897	0.257067	0.697105	FALSE
argininosuccinate	Amino Acid	0.500126	-0.947845	0.761961	FALSE
asparagine	Amino Acid	0.800122	0.0118117	0.924281	FALSE
aspartate	Amino Acid	0.818648	0.0366505	0.931983	FALSE
behenoyl sphingomyelin (d18:1/22:0)*	Lipid	0.210032	0.354266	0.584866	FALSE
beta-alanine	Nucleotide	0.176567	-0.591129	0.547	FALSE
beta-guanidinopropanoate	Xenobiotics	0.00237379	-0.944921	0.0763273	FALSE
beta-hydroxyisovalerate	Amino Acid	0.612557	-0.490297	0.81653	FALSE
betaine	Amino Acid	0.144258	-0.461653	0.495865	FALSE
betaine aldehyde	Amino Acid	0.0215	-1.34157	0.206234	FALSE
butyrylcarnitine	Lipid	0.127694	-1.17586	0.478349	FALSE
carnitine	Lipid	0.581589	-0.245417	0.801168	FALSE
carnosine	Peptide	0.678784	-0.224346	0.849749	FALSE
C-glycosyltryptophan	Amino Acid	0.801692	0.139606	0.924281	FALSE
cholesterol	Lipid	0.462185	0.242175	0.741435	FALSE
choline	Lipid	0.735322	-0.0334494	0.882208	FALSE
choline phosphate	Lipid	0.941374	0.00281697	0.975598	FALSE
citrate	Energy	0.585383	0.520304	0.801168	FALSE
citrulline	Amino Acid	0.977917	0.0454673	0.989854	FALSE
coenzyme A	Cofactors and Vitamins	0.000616655	0.580834	0.0689978	FALSE
creatine	Amino Acid	0.438595	-0.389836	0.740967	FALSE
creatinine	Amino Acid	0.0420296	-0.634883	0.266188	FALSE
cystathionine	Amino Acid	0.399435	0.664814	0.713276	FALSE
cysteine	Amino Acid	0.0728277	0.714149	0.360345	FALSE
cysteine-glutathione disulfide	Amino Acid	0.833879	0.044419	0.931983	FALSE
cysteinylglycine	Amino Acid	0.341032	0.386814	0.693284	FALSE
cytidine	Nucleotide	0.177343	1.74232	0.547	FALSE
cytidine 3'-monophosphate (3'-CMP)	Nucleotide	0.101426	0.686801	0.415322	FALSE
cytidine 5'-diphosphocholine	Lipid	0.920082	-0.000616423	0.970212	FALSE
cytidine 5'-monophosphate (5'-CMP)	Nucleotide	0.117825	0.407997	0.447735	FALSE
cytidine 5'-monophospho-N-acetylneuraminic acid	Carbohydrate	0.571473	0.253618	0.801168	FALSE
cytidine diphosphate	Nucleotide	0.102313	-1.12162	0.415372	FALSE
cytidine triphosphate	Nucleotide	0.249989	-0.888526	0.618208	FALSE
cytidine-5'-diphosphoethanolamine	Lipid	0.688919	-0.178524	0.849749	FALSE
deoxycarnitine	Lipid	0.210174	-0.345018	0.584866	FALSE
dihomo-linoleate (20:2n6)	Lipid	0.000386265	1.37011	0.0611586	FALSE
dihomo-linolenate (20:3n3 or n6)	Lipid	0.000963507	1.75894	0.0689978	FALSE
dihydroxyacetone phosphate (DHAP)	Carbohydrate	0.636494	0.359275	0.832878	FALSE
dimethylarginine (SDMA + ADMA)	Amino Acid	0.913703	-0.397611	0.970212	FALSE
dimethylglycine	Amino Acid	0.240974	-0.227634	0.615972	FALSE
docosadienoate (22:2n6)	Lipid	0.0234936	0.528452	0.206234	FALSE
docosahexaenoate (DHA; 22:6n3)	Lipid	0.00862881	1.57781	0.128084	FALSE
docosapentaenoate (n3 DPA; 22:5n3)	Lipid	0.015314	1.49996	0.166143	FALSE
docosapentaenoate (n6 DPA; 22:5n6)	Lipid	0.0148775	1.42558	0.166143	FALSE
eicosapentaenoate (EPA; 20:5n3)	Lipid	0.00558992	2.02783	0.0972027	FALSE
eicosenoate (20:1)	Lipid	0.0397901	0.733686	0.260291	FALSE
ergothioneine	Xenobiotics	0.528874	-1.14448	0.774715	FALSE
erucate (22:1n9)	Lipid	0.0234144	0.811407	0.206234	FALSE
erythritol	Xenobiotics	0.0857432	-0.457963	0.386791	FALSE
erythronate*	Carbohydrate	0.376765	-0.727761	0.701817	FALSE
ethylmalonate	Amino Acid	0.351501	-0.983429	0.693284	FALSE
flavin adenine dinucleotide (FAD)	Cofactors and Vitamins	0.0862856	0.283766	0.386791	FALSE
flavin mononucleotide (FMN)	Cofactors and Vitamins	0.0587132	1.09025	0.328492	FALSE
fructose	Carbohydrate	0.652572	0.59378	0.842315	FALSE
fumarate	Energy	0.0795086	-0.734407	0.373927	FALSE
galactonate	Carbohydrate	0.823699	-0.0535376	0.931983	FALSE
galactose 1-phosphate	Carbohydrate	0.0872388	0.60716	0.387275	FALSE
gamma-aminobutyrate (GABA)	Amino Acid	0.504196	-0.668597	0.761961	FALSE
gamma-glutamyl-2-aminobutyrate	Peptide	0.782841	-0.32789	0.924281	FALSE
gamma-glutamylalanine	Peptide	0.13656	0.375203	0.495805	FALSE
gamma-glutamylcysteine	Peptide	0.357794	0.406214	0.696526	FALSE
gamma-glutamyl-epsilon-lysine	Peptide	0.0118414	-0.724367	0.148018	FALSE
gamma-glutamylglutamate	Peptide	0.775705	0.170415	0.92115	FALSE
gamma-glutamylglutamine	Peptide	0.00197796	1.18131	0.0763273	FALSE
gamma-glutamylhistidine	Peptide	0.00493724	1.84313	0.0972027	FALSE
gamma-glutamylisoleucine*	Peptide	0.0989936	0.810123	0.412473	FALSE
gamma-glutamylleucine	Peptide	0.0859133	0.767346	0.386791	FALSE
gamma-glutamylmethionine	Peptide	0.0279083	0.39999	0.22094	FALSE
gamma-glutamylphenylalanine	Peptide	0.00509288	2.0378	0.0972027	FALSE
gamma-glutamylthreonine*	Peptide	0.592987	-0.369683	0.803636	FALSE
gamma-glutamyltyrosine	Peptide	0.00396807	1.96521	0.0972027	FALSE
gamma-glutamylvaline	Peptide	0.921166	-0.0813312	0.970212	FALSE
gluconate	Xenobiotics	0.335522	0.895879	0.693284	FALSE
glucosamine-6-phosphate	Carbohydrate	0.0275217	1.55333	0.22094	FALSE
glucose 6-phosphate	Carbohydrate	0.0694345	1.45269	0.350866	FALSE
glucuronate	Carbohydrate	0.676067	0.603948	0.849749	FALSE
glucuronate 1-phosphate*	Carbohydrate	0.0394794	1.37532	0.260291	FALSE
glutamate	Amino Acid	0.673204	0.178968	0.849749	FALSE
glutamate, gamma-methyl ester	Amino Acid	0.185928	-0.878078	0.555444	FALSE
glutamine	Amino Acid	0.134333	0.447376	0.495805	FALSE
glutamine-leucine	Peptide	0.448661	0.877439	0.740967	FALSE
glutarate (pentanedioate)	Amino Acid	0.881365	-0.162055	0.956767	FALSE
glutathione, oxidized (GSSG)	Amino Acid	0.517615	0.324434	0.773217	FALSE
glutathione, reduced (GSH)	Amino Acid	0.117647	0.77197	0.447735	FALSE
glycerate	Carbohydrate	0.0440428	1.08407	0.271693	FALSE
glycerol	Lipid	0.688343	-0.36831	0.849749	FALSE
glycerol 3-phosphate	Lipid	0.0706482	0.730884	0.353241	FALSE
glycerophosphoethanolamine	Lipid	0.840961	-0.0589472	0.937691	FALSE
glycerophosphoglycerol	Lipid	0.242498	-0.525638	0.615972	FALSE
glycerophosphoinositol*	Lipid	0.218644	0.507506	0.598738	FALSE
glycerophosphorylcholine (GPC)	Lipid	0.583911	0.208315	0.801168	FALSE
glycine	Amino Acid	0.494744	-0.0971388	0.761961	FALSE
glycosyl-N-palmitoyl-sphingosine	Lipid	0.672683	0.90692	0.849749	FALSE
glycosyl-N-stearoyl-sphingosine	Lipid	0.715691	0.669091	0.866419	FALSE
glycylisoleucine	Peptide	0.271914	1.00831	0.652319	FALSE
glycylleucine	Peptide	0.300936	0.601951	0.68367	FALSE
glycylvaline	Peptide	0.315618	0.561414	0.693284	FALSE
guanine	Nucleotide	0.464376	1.27974	0.741435	FALSE
guanosine	Nucleotide	0.0884616	1.42233	0.389067	FALSE
guanosine 2'-monophosphate (2'-GMP)*	Nucleotide	0.332046	0.401488	0.693284	FALSE
guanosine 3'-monophosphate (3'-GMP)	Nucleotide	0.313923	0.443811	0.693284	FALSE
guanosine 5'- diphosphate (GDP)	Nucleotide	0.00285896	-2.17839	0.0798826	FALSE
guanosine 5'- monophosphate (5'-GMP)	Nucleotide	0.00545925	-1.63082	0.0972027	FALSE
guanosine 5'-diphospho-fucose	Carbohydrate	0.383128	0.205877	0.706059	FALSE
guanosine 5'-triphosphate	Nucleotide	0.0241092	-1.91607	0.206234	FALSE
gulonic acid*	Cofactors and Vitamins	0.419046	-0.460347	0.723806	FALSE
hexanoylcarnitine	Lipid	0.373257	-0.703802	0.701817	FALSE
hippurate	Xenobiotics	0.0850972	-0.689794	0.386791	FALSE
histidine	Amino Acid	0.780619	0.0430925	0.924281	FALSE
homocitrulline	Amino Acid	0.791067	0.074781	0.924281	FALSE
homocysteine	Amino Acid	0.661671	0.254582	0.849443	FALSE
homostachydrine*	Xenobiotics	0.160211	-0.502133	0.517688	FALSE
hypotaurine	Amino Acid	0.450625	-0.394417	0.740967	FALSE
hypoxanthine	Nucleotide	0.0106751	0.380222	0.140852	FALSE
imidazole lactate	Amino Acid	0.0672934	-1.24696	0.343703	FALSE
imidazole propionate	Amino Acid	0.150088	-1.31931	0.497236	FALSE
indolelactate	Amino Acid	0.216022	-0.797963	0.596572	FALSE
inosine	Nucleotide	0.446487	0.4464	0.740967	FALSE
inosine 5'-monophosphate (IMP)	Nucleotide	0.00231923	-3.41479	0.0763273	FALSE
inositol 1-phosphate (I1P)	Lipid	0.399021	0.339164	0.713276	FALSE
Isobar: fructose 1,6-diphosphate, glucose 1,6-diphosphate, myo-inositol 1,4 or 1,3-diphosphate	Carbohydrate	0.351751	-0.894129	0.693284	FALSE
isobutyrylcarnitine	Amino Acid	0.472307	-0.741392	0.741435	FALSE
isocitrate	Energy	0.488837	0.628839	0.761303	FALSE
isoleucine	Amino Acid	0.25756	0.31363	0.624189	FALSE
isoleucylglycine	Peptide	0.388884	0.53576	0.709071	FALSE
kynurenate	Amino Acid	0.830169	-0.205988	0.931983	FALSE
kynurenine	Amino Acid	0.99095	-0.504318	0.994934	FALSE
lactate	Carbohydrate	0.061549	-0.995955	0.328492	FALSE
lactose	Carbohydrate	0.170871	-0.485681	0.541092	FALSE
lanthionine	Xenobiotics	0.0320776	2.37465	0.234413	FALSE
laurylcarnitine	Lipid	0.0467421	-1.21405	0.281044	FALSE
leucine	Amino Acid	0.303694	0.270894	0.68367	FALSE
linoleate (18:2n6)	Lipid	0.00101681	1.21032	0.0689978	FALSE
lysine	Amino Acid	0.379333	0.226333	0.703841	FALSE
lysylleucine	Peptide	0.13795	1.09191	0.495865	FALSE
malate	Energy	0.321887	-0.250401	0.693284	FALSE
maleate	Lipid	0.0136302	-0.426892	0.162379	FALSE
malonylcarnitine	Lipid	0.544264	-0.672112	0.781044	FALSE
mannitol/sorbitol	Carbohydrate	0.337531	-0.647728	0.693284	FALSE
margarate (17:0)	Lipid	0.390033	0.554965	0.709071	FALSE
mead acid (20:3n9)	Lipid	0.0214073	1.49821	0.206234	FALSE
methionine	Amino Acid	0.625181	0.114389	0.820859	FALSE
methionine sulfone	Amino Acid	0.863093	-0.0767307	0.95087	FALSE
methionine sulfoxide	Amino Acid	0.859199	-0.110352	0.949115	FALSE
methyl glucopyranoside (alpha + beta)	Xenobiotics	0.18731	0.584033	0.556078	FALSE
methylmalonate (MMA)	Lipid	0.335558	-1.00995	0.693284	FALSE
methylphosphate	Nucleotide	0.805264	-0.130891	0.925597	FALSE
methylsuccinate	Amino Acid	0.302772	-0.493057	0.68367	FALSE
myo-inositol	Lipid	0.993535	0.0580359	0.994934	FALSE
myristate (14:0)	Lipid	0.060818	0.923271	0.328492	FALSE
myristoleate (14:1n5)	Lipid	0.849445	-0.190169	0.941086	FALSE
myristoylcarnitine	Lipid	0.942736	-0.028779	0.975598	FALSE
N1-methyladenosine	Nucleotide	0.710831	0.166546	0.863542	FALSE
N2,N2-dimethylguanosine	Nucleotide	0.828655	-0.444315	0.931983	FALSE
N2-methylguanosine	Nucleotide	0.574075	-0.786284	0.801168	FALSE
N6,N6,N6-trimethyllysine	Amino Acid	0.608887	0.316842	0.814799	FALSE
N6-acetyllysine	Amino Acid	0.735483	-0.567893	0.882208	FALSE
N6-carbamoylthreonyladenosine	Nucleotide	0.320773	0.530062	0.693284	FALSE
N6-methyladenosine	Nucleotide	0.241992	0.521179	0.615972	FALSE
N6-succinyladenosine	Nucleotide	0.0863156	0.771694	0.386791	FALSE
N-acetylalanine	Amino Acid	0.503703	-0.152348	0.761961	FALSE
N-acetylarginine	Amino Acid	0.569838	-0.328971	0.801168	FALSE
N-acetylaspartate (NAA)	Amino Acid	0.392618	-1.00112	0.709101	FALSE
N-acetyl-aspartyl-glutamate (NAAG)	Amino Acid	0.797862	-0.589924	0.924281	FALSE
N-acetylcysteine	Amino Acid	0.0405506	0.798143	0.260291	FALSE
N-acetylglucosaminylasparagine	Carbohydrate	0.644164	-0.219049	0.839101	FALSE
N-acetylglutamate	Amino Acid	0.82829	0.30852	0.931983	FALSE
N-acetylglutamine	Amino Acid	0.921191	-0.0305425	0.970212	FALSE
N-acetylglycine	Amino Acid	0.466051	-0.232502	0.741435	FALSE
N-acetylhistidine	Amino Acid	0.951231	-0.156475	0.976737	FALSE
N-acetylisoleucine	Amino Acid	0.285067	0.401677	0.670881	FALSE
N-acetylleucine	Amino Acid	0.786488	0.0432816	0.924281	FALSE
N-acetylmethionine	Amino Acid	0.681659	0.160346	0.849749	FALSE
N-acetylmethionine sulfoxide	Amino Acid	0.674954	0.234863	0.849749	FALSE
N-acetylneuraminate	Carbohydrate	0.147194	-0.343893	0.495865	FALSE
N-acetylphenylalanine	Amino Acid	0.698705	-0.249915	0.850987	FALSE
N-acetylputrescine	Amino Acid	0.312713	1.01087	0.693284	FALSE
N-acetylserine	Amino Acid	0.239304	-0.331386	0.615972	FALSE
N-acetyltaurine	Amino Acid	0.362892	-0.899011	0.697105	FALSE
N-acetylthreonine	Amino Acid	0.115135	-0.381274	0.447735	FALSE
N-acetylvaline	Amino Acid	0.83333	0.0649104	0.931983	FALSE
N-delta-acetylornithine	Amino Acid	0.927664	7.56505e-06	0.970574	FALSE
N-formylmethionine	Amino Acid	0.551056	-0.0993419	0.787862	FALSE
N-formylphenylalanine	Amino Acid	0.847067	-0.0967938	0.941086	FALSE
N-glycolylneuraminate	Xenobiotics	0.45238	0.187059	0.740967	FALSE
nicotinamide	Cofactors and Vitamins	0.00128181	-0.865981	0.0761076	FALSE
nicotinamide adenine dinucleotide (NAD+)	Cofactors and Vitamins	0.180336	0.676682	0.5491	FALSE
nicotinamide adenine dinucleotide phosphate reduced (NADPH)	Cofactors and Vitamins	0.249153	-0.529075	0.618208	FALSE
nicotinamide adenine dinucleotide reduced (NADH)	Cofactors and Vitamins	0.81602	0.0484665	0.931753	FALSE
nicotinamide ribonucleotide (NMN)	Cofactors and Vitamins	0.00761588	2.54513	0.124743	FALSE
nicotinamide riboside	Cofactors and Vitamins	0.256784	1.0487	0.624189	FALSE
N-methylproline	Amino Acid	0.237642	-0.213264	0.615972	FALSE
N-monomethylarginine	Amino Acid	0.948692	-0.127874	0.976737	FALSE
N-oleoyltaurine	Lipid	0.18918	0.959098	0.558139	FALSE
nonadecanoate (19:0)	Lipid	0.615406	0.302822	0.81653	FALSE
N-palmitoyl-sphinganine (d18:0/16:0)	Lipid	0.586961	0.981486	0.801168	FALSE
N-palmitoyl-sphingosine (d18:1/16:0)	Lipid	0.255076	1.02086	0.624189	FALSE
N-palmitoyltaurine	Lipid	0.754482	0.365491	0.902718	FALSE
N-stearoyltaurine	Lipid	0.35117	0.814594	0.693284	FALSE
octanoylcarnitine	Lipid	0.0316945	-1.91317	0.234413	FALSE
ofloxacin	Xenobiotics	0.8835	-0.182992	0.956767	FALSE
oleate/vaccenate (18:1)	Lipid	0.0153901	1.02166	0.166143	FALSE
oleoyl ethanolamide	Lipid	0.0023397	0.79683	0.0763273	FALSE
oleoylcarnitine	Lipid	0.595537	-0.526366	0.803636	FALSE
O-methyltyrosine	Amino Acid	0.0308262	-0.423533	0.234413	FALSE
ophthalmate	Amino Acid	0.471996	-0.242569	0.741435	FALSE
ornithine	Amino Acid	0.210085	0.726837	0.584866	FALSE
orotidine	Nucleotide	0.0456378	-0.944762	0.277923	FALSE
O-sulfo-L-tyrosine	Xenobiotics	0.505301	0.239954	0.761961	FALSE
palmitate (16:0)	Lipid	0.0372049	0.887618	0.25612	FALSE
palmitoleate (16:1n7)	Lipid	0.0221167	1.13244	0.206234	FALSE
palmitoyl dihydrosphingomyelin (d18:0/16:0)*	Lipid	0.866221	0.218104	0.95087	FALSE
palmitoyl ethanolamide	Lipid	0.140552	0.456515	0.495865	FALSE
palmitoyl sphingomyelin (d18:1/16:0)	Lipid	0.544164	0.229295	0.781044	FALSE
palmitoylcarnitine	Lipid	0.234325	0.741012	0.615972	FALSE
palmitoylcholine	Lipid	0.150741	0.741649	0.497236	FALSE
pantothenate	Cofactors and Vitamins	0.0550665	0.254537	0.32123	FALSE
p-cresol sulfate	Amino Acid	0.356406	0.309976	0.696526	FALSE
phenol red	Xenobiotics	0.025983	0.533925	0.216525	FALSE
phenol sulfate	Amino Acid	0.931383	-0.14708	0.972322	FALSE
phenylacetylglycine	Amino Acid	0.060671	-0.676009	0.328492	FALSE
phenylalanine	Amino Acid	0.328678	0.244595	0.693284	FALSE
phenylalanylalanine	Peptide	0.530233	0.505672	0.774715	FALSE
phenylalanylglycine	Peptide	0.45662	0.603685	0.741435	FALSE
phenyllactate (PLA)	Amino Acid	0.581587	-0.148252	0.801168	FALSE
phosphate	Energy	0.343018	0.433786	0.693284	FALSE
phosphoenolpyruvate (PEP)	Carbohydrate	0.0221121	2.36258	0.206234	FALSE
phosphopantetheine	Cofactors and Vitamins	0.0226664	1.33015	0.206234	FALSE
phytosphingosine	Lipid	0.525491	0.41741	0.774416	FALSE
pipecolate	Amino Acid	0.581488	-0.683411	0.801168	FALSE
pro-hydroxy-pro	Amino Acid	0.46809	-0.405704	0.741435	FALSE
proline	Amino Acid	0.892919	-0.0207243	0.961761	FALSE
prolylglycine	Peptide	0.87378	-0.066217	0.954037	FALSE
propionylcarnitine	Lipid	0.210552	-1.45037	0.584866	FALSE
pseudouridine	Nucleotide	0.499845	0.237031	0.761961	FALSE
pterin	Cofactors and Vitamins	0.0340275	1.64813	0.244895	FALSE
putrescine	Amino Acid	0.35566	1.14481	0.696526	FALSE
pyridoxal	Cofactors and Vitamins	0.989488	0.0252307	0.994934	FALSE
pyridoxamine	Cofactors and Vitamins	0.911104	0.0467912	0.970212	FALSE
pyridoxamine phosphate	Cofactors and Vitamins	0.472224	0.218552	0.741435	FALSE
pyridoxine (Vitamin B6)	Cofactors and Vitamins	0.499368	-0.137645	0.761961	FALSE
pyroglutamine*	Amino Acid	0.000274487	-1.05967	0.0611586	FALSE
pyruvate	Carbohydrate	0.0744689	-1.32767	0.364667	FALSE
retinol (Vitamin A)	Cofactors and Vitamins	0.0146268	1.6317	0.166143	FALSE
ribitol	Carbohydrate	0.916698	-0.351834	0.970212	FALSE
riboflavin (Vitamin B2)	Cofactors and Vitamins	0.176302	0.723361	0.547	FALSE
ribonate	Carbohydrate	0.687852	-0.493412	0.849749	FALSE
ribose	Carbohydrate	0.401903	0.392483	0.714996	FALSE
ribose 1-phosphate	Carbohydrate	0.435311	0.599731	0.740967	FALSE
ribulose/xylulose	Carbohydrate	0.312882	0.527271	0.693284	FALSE
S-1-pyrroline-5-carboxylate	Amino Acid	0.432965	-0.958982	0.740967	FALSE
S-adenosylhomocysteine (SAH)	Amino Acid	0.467693	0.0887207	0.741435	FALSE
S-adenosylmethionine (SAM)	Amino Acid	0.219327	1.03118	0.598738	FALSE
sedoheptulose-7-phosphate	Carbohydrate	0.342403	0.683267	0.693284	FALSE
serine	Amino Acid	0.655795	0.0945848	0.84418	FALSE
serotonin	Amino Acid	0.0948308	1.75291	0.402184	FALSE
S-lactoylglutathione	Amino Acid	0.410249	-0.888539	0.721023	FALSE
S-methylglutathione	Amino Acid	0.00905761	1.92488	0.130375	FALSE
spermidine	Amino Acid	0.418808	0.235123	0.723806	FALSE
spermine	Amino Acid	0.918293	-0.159596	0.970212	FALSE
sphinganine	Lipid	0.648716	-0.10312	0.841913	FALSE
sphingomyelin (d18:1/14:0, d16:1/16:0)*	Lipid	0.685256	0.18432	0.849749	FALSE
sphingomyelin (d18:1/15:0, d16:1/17:0)*	Lipid	0.519311	0.295958	0.773217	FALSE
sphingomyelin (d18:1/17:0, d17:1/18:0, d19:1/16:0)	Lipid	0.934996	0.113397	0.973954	FALSE
sphingomyelin (d18:1/18:1, d18:2/18:0)	Lipid	0.576889	0.165091	0.801168	FALSE
sphingomyelin (d18:1/20:0, d16:1/22:0)*	Lipid	0.198054	0.372485	0.570156	FALSE
sphingomyelin (d18:1/20:1, d18:2/20:0)*	Lipid	0.347198	0.322164	0.693284	FALSE
sphingomyelin (d18:1/21:0, d17:1/22:0, d16:1/23:0)*	Lipid	0.625581	0.259697	0.820859	FALSE
sphingomyelin (d18:1/22:1, d18:2/22:0, d16:1/24:1)*	Lipid	0.442299	0.300984	0.740967	FALSE
sphingomyelin (d18:1/24:1, d18:2/24:0)*	Lipid	0.573588	0.216439	0.801168	FALSE
sphingomyelin (d18:2/14:0, d18:1/14:1)*	Lipid	0.328101	0.123437	0.693284	FALSE
sphingomyelin (d18:2/16:0, d18:1/16:1)*	Lipid	0.193995	0.345305	0.56754	FALSE
sphingomyelin (d18:2/23:0, d18:1/23:1, d17:1/24:1)*	Lipid	0.718672	0.11894	0.866419	FALSE
sphingomyelin (d18:2/24:1, d18:1/24:2)*	Lipid	0.684117	0.26661	0.849749	FALSE
sphingosine	Lipid	0.161777	0.559132	0.519217	FALSE
stachydrine	Xenobiotics	0.0755834	-0.474193	0.366348	FALSE
stearate (18:0)	Lipid	0.326948	0.48373	0.693284	FALSE
stearoyl ethanolamide	Lipid	0.384988	0.375917	0.706059	FALSE
stearoyl sphingomyelin (d18:1/18:0)	Lipid	0.46171	0.16571	0.741435	FALSE
stearoylcarnitine	Lipid	0.434525	0.535739	0.740967	FALSE
succinate	Energy	0.374435	0.299677	0.701817	FALSE
succinylcarnitine	Energy	0.325334	-0.799955	0.693284	FALSE
sulfate*	Xenobiotics	0.202919	-0.917984	0.580643	FALSE
taurine	Amino Acid	0.155181	-0.563023	0.508351	FALSE
thiamin (Vitamin B1)	Cofactors and Vitamins	0.334609	0.518128	0.693284	FALSE
thiamin diphosphate	Cofactors and Vitamins	0.207043	0.27508	0.584866	FALSE
threonate	Cofactors and Vitamins	0.340092	-1.16124	0.693284	FALSE
threonine	Amino Acid	0.795183	0.0419842	0.924281	FALSE
threonylphenylalanine	Peptide	0.376269	0.920903	0.701817	FALSE
thymidine	Nucleotide	0.149046	1.68604	0.497236	FALSE
thymidine 5'-monophosphate	Nucleotide	0.000115312	-4.01096	0.0547734	FALSE
thymine	Nucleotide	0.533848	1.09558	0.775468	FALSE
tiglylcarnitine	Amino Acid	0.38459	-0.690278	0.706059	FALSE
trans-4-hydroxyproline	Amino Acid	0.9689	0.0418346	0.988159	FALSE
tricosanoyl sphingomyelin (d18:1/23:0)*	Lipid	0.694179	0.133841	0.849749	FALSE
trigonelline (N'-methylnicotinate)	Cofactors and Vitamins	0.849949	0.0139314	0.941086	FALSE
trimethylamine N-oxide	Lipid	0.240133	-0.867979	0.615972	FALSE
tryptophan	Amino Acid	0.375414	0.378478	0.701817	FALSE
tryptophylglycine	Peptide	0.501878	0.558464	0.761961	FALSE
tyrosine	Amino Acid	0.447517	0.199071	0.740967	FALSE
tyrosylglycine	Peptide	0.391108	0.737274	0.709071	FALSE
UDP-acetylglucosamine/galactosamine	Carbohydrate	0.833856	0.0570017	0.931983	FALSE
UDP-galactose	Carbohydrate	0.799289	-0.11212	0.924281	FALSE
UDP-glucose	Carbohydrate	0.459317	-0.583024	0.741435	FALSE
UDP-glucuronate	Carbohydrate	0.538595	0.577981	0.779978	FALSE
uracil	Nucleotide	0.81412	0.399367	0.931753	FALSE
urate	Nucleotide	0.0628893	-0.770262	0.329149	FALSE
uridine	Nucleotide	0.0159416	1.28666	0.168272	FALSE
uridine 3'-monophosphate (3'-UMP)	Nucleotide	0.501916	0.277624	0.761961	FALSE
uridine 5'-diphosphate (UDP)	Nucleotide	0.00981345	-1.58064	0.1371	FALSE
uridine 5'-monophosphate (UMP)	Nucleotide	0.00507833	-2.23332	0.0972027	FALSE
uridine 5'-triphosphate (UTP)	Nucleotide	0.023951	-2.01179	0.206234	FALSE
valine	Amino Acid	0.614895	0.128238	0.81653	FALSE
valylglycine	Peptide	0.366802	0.757793	0.697105	FALSE
xanthine	Nucleotide	0.789747	0.298154	0.924281	FALSE
xanthosine	Nucleotide	0.262331	0.792444	0.632523	FALSE

## Sheet: MDM2 Low Cells Treated vs Untre
name	Metabolon_Superpathway	Raw_p	log2(MDM2 lower MDM2 inhibitor treated) – log2(MDM2 lower untreated)	FDR	significant
1-(1-enyl-oleoyl)-GPE (P-18:1)*	Lipid	0.00772926	1.61892	0.0764875	FALSE
1-(1-enyl-palmitoyl)-2-arachidonoyl-GPC (P-16:0/20:4)*	Lipid	0.584799	0.391406	0.74672	FALSE
1-(1-enyl-palmitoyl)-2-arachidonoyl-GPE (P-16:0/20:4)*	Lipid	0.124766	0.705642	0.303918	FALSE
1-(1-enyl-palmitoyl)-2-linoleoyl-GPC (P-16:0/18:2)*	Lipid	0.327963	0.425443	0.519299	FALSE
1-(1-enyl-palmitoyl)-2-oleoyl-GPC (P-16:0/18:1)*	Lipid	0.468308	0.372498	0.652335	FALSE
1-(1-enyl-palmitoyl)-2-oleoyl-GPE (P-16:0/18:1)*	Lipid	0.00011941	0.776703	0.0260073	TRUE
1-(1-enyl-palmitoyl)-2-palmitoyl-GPC (P-16:0/16:0)*	Lipid	0.587935	0.597223	0.748711	FALSE
1-(1-enyl-palmitoyl)-GPE (P-16:0)*	Lipid	0.0363897	1.45809	0.162089	FALSE
1-(1-enyl-stearoyl)-2-arachidonoyl-GPE (P-18:0/20:4)*	Lipid	0.796278	0.254886	0.889412	FALSE
1-(1-enyl-stearoyl)-2-oleoyl-GPE (P-18:0/18:1)	Lipid	0.557644	0.541845	0.723719	FALSE
1-(1-enyl-stearoyl)-GPE (P-18:0)*	Lipid	0.356816	0.980599	0.546608	FALSE
1,2-dilinoleoyl-GPC (18:2/18:2)	Lipid	0.119289	-1.23066	0.298223	FALSE
1,2-dioleoyl-GPC (18:1/18:1)*	Lipid	0.013546	0.640397	0.0974903	FALSE
1,2-dioleoyl-GPE (18:1/18:1)	Lipid	0.0210792	0.746883	0.119198	FALSE
1,2-dioleoyl-GPG (18:1/18:1)	Lipid	0.207935	0.747074	0.412154	FALSE
1,2-dioleoyl-GPI (18:1/18:1)	Lipid	0.00333998	1.25901	0.0594029	FALSE
1,2-dioleoyl-GPS (18:1/18:1)	Lipid	0.121968	0.738997	0.300179	FALSE
1,2-dipalmitoyl-GPC (16:0/16:0)	Lipid	0.319623	0.474874	0.515673	FALSE
1,2-distearoyl-GPC (18:0/18:0)	Lipid	0.268681	0.443686	0.470936	FALSE
10-heptadecenoate (17:1n7)	Lipid	0.0164857	1.44444	0.10441	FALSE
10-nonadecenoate (19:1n9)	Lipid	0.15318	0.939872	0.336854	FALSE
15-methylpalmitate	Lipid	0.0645076	1.05957	0.22716	FALSE
17-methylstearate	Lipid	0.126226	0.921311	0.304353	FALSE
1-arachidonoyl-GPC (20:4n6)*	Lipid	0.0299819	2.17569	0.154798	FALSE
1-arachidonoyl-GPE (20:4n6)*	Lipid	0.377206	0.710156	0.565215	FALSE
1-arachidonoyl-GPI (20:4)*	Lipid	0.0349118	2.98254	0.162089	FALSE
1-lignoceroyl-GPC (24:0)	Lipid	0.0769095	2.08984	0.246838	FALSE
1-linoleoylglycerol (18:2)	Lipid	0.504455	0.33278	0.680727	FALSE
1-linoleoyl-GPC (18:2)	Lipid	0.00268631	1.68985	0.0594029	FALSE
1-linoleoyl-GPE (18:2)*	Lipid	0.0125913	1.54565	0.0949345	FALSE
1-linoleoyl-GPI (18:2)*	Lipid	0.00288271	2.69625	0.0594029	FALSE
1-methylhistidine	Amino Acid	0.410524	0.276618	0.601849	FALSE
1-methylimidazoleacetate	Amino Acid	0.133906	-0.693237	0.309163	FALSE
1-methylnicotinamide	Cofactors and Vitamins	0.0671195	0.862783	0.231027	FALSE
1-myristoylglycerol (14:0)	Lipid	0.977918	-0.00969843	0.986223	FALSE
1-oleoyl-2-linoleoyl-glycerol (18:1/18:2)	Lipid	0.542018	-0.542378	0.706818	FALSE
1-oleoyl-2-linoleoyl-GPC (18:1/18:2)*	Lipid	0.108981	0.609413	0.282874	FALSE
1-oleoyl-2-linoleoyl-GPE (18:1/18:2)*	Lipid	0.927647	0.0588422	0.968423	FALSE
1-oleoyl-3-linoleoyl-glycerol (18:1/18:2)	Lipid	0.0102913	0.55679	0.086398	FALSE
1-oleoylglycerol (18:1)	Lipid	0.752612	0.183623	0.873975	FALSE
1-oleoyl-GPC (18:1)	Lipid	0.00516616	2.12614	0.0594029	FALSE
1-oleoyl-GPE (18:1)	Lipid	0.00314579	1.7037	0.0594029	FALSE
1-oleoyl-GPG (18:1)*	Lipid	0.110677	1.28043	0.28417	FALSE
1-oleoyl-GPI (18:1)*	Lipid	0.01037	3.29737	0.086398	FALSE
1-oleoyl-GPS (18:1)	Lipid	0.0115332	2.16337	0.0913047	FALSE
1-palmitoleoyl-2-oleoyl-GPC (16:1/18:1)*	Lipid	0.0865706	0.732507	0.260199	FALSE
1-palmitoleoyl-3-oleoyl-glycerol (16:1/18:1)*	Lipid	0.243465	0.596574	0.440753	FALSE
1-palmitoleoyl-GPC (16:1)*	Lipid	0.000865649	1.93284	0.0558432	FALSE
1-palmitoyl-2-arachidonoyl-GPC (16:0/20:4)	Lipid	0.152577	0.727437	0.336854	FALSE
1-palmitoyl-2-arachidonoyl-GPE (16:0/20:4)*	Lipid	0.0709121	0.68969	0.237206	FALSE
1-palmitoyl-2-arachidonoyl-GPI (16:0/20:4)*	Lipid	0.233	0.817577	0.43412	FALSE
1-palmitoyl-2-linoleoyl-GPC (16:0/18:2)	Lipid	0.00507869	0.707449	0.0594029	FALSE
1-palmitoyl-2-linoleoyl-GPE (16:0/18:2)	Lipid	0.102696	1.11145	0.276119	FALSE
1-palmitoyl-2-oleoyl-GPC (16:0/18:1)	Lipid	0.0396383	0.717511	0.166148	FALSE
1-palmitoyl-2-oleoyl-GPE (16:0/18:1)	Lipid	0.115742	0.493534	0.292432	FALSE
1-palmitoyl-2-oleoyl-GPS (16:0/18:1)	Lipid	0.107011	1.18078	0.28083	FALSE
1-palmitoyl-2-palmitoleoyl-GPC (16:0/16:1)*	Lipid	0.00619244	0.60623	0.0653646	FALSE
1-palmitoyl-2-stearoyl-GPC (16:0/18:0)	Lipid	0.0722835	0.539983	0.237702	FALSE
1-palmitoyl-3-linoleoyl-glycerol (16:0/18:2)*	Lipid	0.0248098	0.845436	0.130941	FALSE
1-palmitoylglycerol (16:0)	Lipid	0.00514724	1.2953	0.0594029	FALSE
1-palmitoyl-GPC (16:0)	Lipid	0.0372646	2.031	0.162374	FALSE
1-palmitoyl-GPE (16:0)	Lipid	0.0105497	1.64138	0.086398	FALSE
1-palmitoyl-GPG (16:0)*	Lipid	0.0941194	2.07798	0.262805	FALSE
1-palmitoyl-GPI (16:0)*	Lipid	0.0341871	3.39334	0.162089	FALSE
1-palmitoyl-GPS (16:0)*	Lipid	0.00966355	2.87719	0.0850035	FALSE
1-stearoyl-2-arachidonoyl-GPC (18:0/20:4)	Lipid	0.191228	0.738539	0.396795	FALSE
1-stearoyl-2-arachidonoyl-GPE (18:0/20:4)	Lipid	0.212859	0.407024	0.414378	FALSE
1-stearoyl-2-arachidonoyl-GPI (18:0/20:4)	Lipid	0.0365126	0.885555	0.162089	FALSE
1-stearoyl-2-arachidonoyl-GPS (18:0/20:4)	Lipid	0.244038	0.793211	0.440753	FALSE
1-stearoyl-2-linoleoyl-GPC (18:0/18:2)*	Lipid	0.00500417	0.95439	0.0594029	FALSE
1-stearoyl-2-linoleoyl-GPE (18:0/18:2)*	Lipid	0.00193502	0.570026	0.0594029	FALSE
1-stearoyl-2-linoleoyl-GPS (18:0/18:2)	Lipid	0.214455	0.61717	0.41578	FALSE
1-stearoyl-2-oleoyl-GPC (18:0/18:1)	Lipid	0.0856091	0.678151	0.260199	FALSE
1-stearoyl-2-oleoyl-GPE (18:0/18:1)	Lipid	0.100458	0.338632	0.27424	FALSE
1-stearoyl-2-oleoyl-GPS (18:0/18:1)	Lipid	0.304318	0.535919	0.507197	FALSE
1-stearoyl-GPC (18:0)	Lipid	0.108467	1.52265	0.282874	FALSE
1-stearoyl-GPE (18:0)	Lipid	0.0616775	1.22462	0.221946	FALSE
1-stearoyl-GPG (18:0)	Lipid	0.232219	1.49475	0.43412	FALSE
1-stearoyl-GPI (18:0)	Lipid	0.00427103	3.32438	0.0594029	FALSE
1-stearoyl-GPS (18:0)*	Lipid	0.0389099	1.54906	0.165765	FALSE
2-aminoadipate	Amino Acid	0.8675	0.485393	0.934383	FALSE
2'-deoxyguanosine 5'-monophosphate (dGMP)	Nucleotide	0.0376024	-1.02273	0.162374	FALSE
2'-deoxyinosine	Nucleotide	0.596278	0.688244	0.754858	FALSE
2'-deoxyuridine	Nucleotide	0.0346124	1.89875	0.162089	FALSE
2-hydroxyadipate	Lipid	0.288003	-0.68039	0.489107	FALSE
2-hydroxybutyrate/2-hydroxyisobutyrate	Amino Acid	0.0184568	-1.04607	0.109587	FALSE
2-hydroxydecanoate	Lipid	0.25161	0.508976	0.452637	FALSE
2-hydroxyglutarate	Lipid	0.308105	-0.7226	0.508159	FALSE
2-hydroxylaurate	Lipid	0.516204	0.2505	0.686827	FALSE
2-hydroxypalmitate	Lipid	0.607108	0.266266	0.760887	FALSE
2-hydroxystearate	Lipid	0.860826	-0.0876334	0.929301	FALSE
2-methylcitrate/homocitrate	Energy	0.970403	0.178419	0.982817	FALSE
2-oleoylglycerol (18:1)	Lipid	0.508704	0.356055	0.684516	FALSE
2-palmitoylglycerol (16:0)	Lipid	0.00859428	1.04758	0.0833119	FALSE
2-palmitoyl-GPC (16:0)*	Lipid	0.0128925	1.69085	0.0956863	FALSE
2-stearoyl-GPE (18:0)*	Lipid	0.0354489	1.45195	0.162089	FALSE
3-(4-hydroxyphenyl)lactate	Amino Acid	0.380315	0.310503	0.56808	FALSE
3-aminoisobutyrate	Nucleotide	0.796218	0.0879222	0.889412	FALSE
3-hydroxy-3-methylglutarate	Lipid	0.352947	-0.540883	0.542556	FALSE
3-hydroxybutyrylcarnitine (1)	Lipid	0.781947	-0.416135	0.886455	FALSE
3-hydroxybutyrylcarnitine (2)	Lipid	0.757617	-0.401486	0.873975	FALSE
3-hydroxydecanoate	Lipid	0.988616	-0.104902	0.991947	FALSE
3-hydroxyisobutyrate	Amino Acid	0.566826	0.307106	0.731637	FALSE
3-hydroxylaurate	Lipid	0.619969	-0.498595	0.772927	FALSE
3-ketosphinganine	Lipid	0.34582	0.733058	0.535063	FALSE
3-methyl-2-oxobutyrate	Amino Acid	0.25451	-0.53624	0.454482	FALSE
3-methylhistidine	Amino Acid	0.503123	0.169033	0.680727	FALSE
3-phosphoglycerate	Carbohydrate	0.00424197	2.85477	0.0594029	FALSE
3-ureidopropionate	Nucleotide	0.316742	-0.463052	0.515248	FALSE
4-acetamidobutanoate	Amino Acid	0.833824	-0.173301	0.916483	FALSE
4-guanidinobutanoate	Amino Acid	0.966257	-0.248666	0.98281	FALSE
4-hydroxybutyrate (GHB)	Lipid	0.120337	-0.447803	0.299268	FALSE
4-hydroxyglutamate	Amino Acid	0.930152	-0.00752883	0.968909	FALSE
4-hydroxy-nonenal-glutathione	Amino Acid	0.69017	-0.291726	0.837882	FALSE
4-hydroxyphenylpyruvate	Amino Acid	0.1557	-0.882788	0.339255	FALSE
4-imidazoleacetate	Amino Acid	0.306601	-0.768254	0.508159	FALSE
4-methyl-2-oxopentanoate	Amino Acid	0.787156	-0.226377	0.888122	FALSE
5,6-dihydrothymine	Nucleotide	0.672211	0.270297	0.822939	FALSE
5-aminolevulinate	Cofactors and Vitamins	0.243577	0.839866	0.440753	FALSE
5-aminovalerate	Amino Acid	0.742583	-0.241212	0.866651	FALSE
5-dodecenoate (12:1n7)	Lipid	0.468158	0.364945	0.652335	FALSE
5-hydroxyindoleacetate	Amino Acid	0.231641	-0.490448	0.43412	FALSE
5-hydroxylysine	Amino Acid	0.233968	0.34042	0.43412	FALSE
5-methylcytidine	Nucleotide	0.125666	-0.588669	0.304353	FALSE
5-methyltetrahydrofolate (5MeTHF)	Cofactors and Vitamins	0.895464	-0.021138	0.948703	FALSE
5-methylthioadenosine (MTA)	Amino Acid	0.0922822	1.39453	0.262805	FALSE
5-methyluridine (ribothymidine)	Nucleotide	0.384137	-0.494479	0.571991	FALSE
5-oxoproline	Amino Acid	0.444262	-0.269038	0.629923	FALSE
5-phosphoribosyl diphosphate (PRPP)	Carbohydrate	0.194214	1.47602	0.401093	FALSE
6-oxopiperidine-2-carboxylic acid	Amino Acid	0.965086	0.173401	0.98281	FALSE
6-phosphogluconate	Carbohydrate	0.0405571	1.88829	0.166148	FALSE
7-hydroxycholesterol (alpha or beta)	Lipid	0.80594	-0.0974259	0.896537	FALSE
7-methylguanine	Nucleotide	0.844894	-0.039205	0.921219	FALSE
acetyl CoA	Lipid	0.271949	-0.727572	0.473172	FALSE
acetylcarnitine	Lipid	0.876256	-0.567281	0.934808	FALSE
acetylphosphate	Energy	0.00184485	2.83805	0.0594029	FALSE
aconitate [cis or trans]	Energy	0.0844044	1.12908	0.260199	FALSE
Ac-Ser-Asp-Lys-Pro-OH	Peptide	0.0147732	-1.27367	0.1017	FALSE
adenine	Nucleotide	0.480946	0.398077	0.666033	FALSE
adenosine	Nucleotide	0.103731	-0.8649	0.276119	FALSE
adenosine 2'-monophosphate (2'-AMP)	Nucleotide	0.769723	0.436134	0.876783	FALSE
adenosine 3',5'-cyclic monophosphate (cAMP)	Nucleotide	0.326881	0.218171	0.519299	FALSE
adenosine 3'-monophosphate (3'-AMP)	Nucleotide	0.178488	0.966064	0.380188	FALSE
adenosine 5'-diphosphate (ADP)	Nucleotide	0.070873	-2.0083	0.237206	FALSE
adenosine 5'-diphosphoribose (ADP-ribose)	Cofactors and Vitamins	0.73802	-0.257943	0.863447	FALSE
adenosine-5'-diphosphoglucose	Carbohydrate	0.0398922	-1.93642	0.166148	FALSE
adenylosuccinate	Nucleotide	7.56737e-05	-4.03381	0.0260073	TRUE
adipate	Lipid	0.606044	-0.168884	0.760887	FALSE
adrenate (22:4n6)	Lipid	0.0169068	1.21322	0.105667	FALSE
alanine	Amino Acid	0.0682822	0.434317	0.233338	FALSE
alanylleucine	Peptide	0.134645	1.04816	0.309163	FALSE
allantoin	Nucleotide	0.277539	-0.299073	0.479386	FALSE
alpha-ketoglutarate	Energy	0.569406	0.130108	0.731857	FALSE
alpha-tocopherol	Cofactors and Vitamins	0.133097	1.04354	0.309163	FALSE
anthranilate	Amino Acid	0.322946	0.744338	0.51824	FALSE
arabitol/xylitol	Carbohydrate	0.95294	0.00984484	0.976855	FALSE
arabonate/xylonate	Carbohydrate	0.431889	-0.327498	0.617046	FALSE
arachidate (20:0)	Lipid	0.00701936	0.962156	0.0709403	FALSE
arachidonate (20:4n6)	Lipid	0.103851	1.74243	0.276119	FALSE
arginine	Amino Acid	0.043555	0.598162	0.172845	FALSE
argininosuccinate	Amino Acid	0.0335262	-0.960123	0.162089	FALSE
asparagine	Amino Acid	0.0505005	0.404245	0.192782	FALSE
aspartate	Amino Acid	0.0693275	0.357395	0.235218	FALSE
behenoyl sphingomyelin (d18:1/22:0)*	Lipid	0.00400016	0.503263	0.0594029	FALSE
beta-alanine	Nucleotide	0.332219	0.461323	0.520805	FALSE
beta-guanidinopropanoate	Xenobiotics	0.53167	-0.258977	0.699566	FALSE
beta-hydroxyisovalerate	Amino Acid	0.726242	0.0944055	0.855993	FALSE
betaine	Amino Acid	0.706624	-0.21132	0.847592	FALSE
betaine aldehyde	Amino Acid	0.0832068	-1.26508	0.260021	FALSE
butyrylcarnitine	Lipid	0.693096	-0.628511	0.837882	FALSE
carnitine	Lipid	0.845648	0.0643853	0.921219	FALSE
carnosine	Peptide	0.810256	-0.108074	0.899233	FALSE
C-glycosyltryptophan	Amino Acid	0.718054	0.296039	0.855049	FALSE
cholesterol	Lipid	0.474977	0.359681	0.65969	FALSE
choline	Lipid	0.0405752	0.538986	0.166148	FALSE
choline phosphate	Lipid	0.721763	-0.498486	0.855049	FALSE
citrate	Energy	0.0887414	1.14415	0.260199	FALSE
citrulline	Amino Acid	0.628254	0.673396	0.781205	FALSE
coenzyme A	Cofactors and Vitamins	0.00952219	0.647721	0.0850035	FALSE
creatine	Amino Acid	0.82112	-0.162598	0.909165	FALSE
creatinine	Amino Acid	0.142216	-0.492685	0.321679	FALSE
cystathionine	Amino Acid	0.018778	1.34666	0.110118	FALSE
cysteine	Amino Acid	0.0656099	1.10323	0.227705	FALSE
cysteine-glutathione disulfide	Amino Acid	0.0440299	1.66592	0.172845	FALSE
cysteinylglycine	Amino Acid	0.359035	0.524504	0.546608	FALSE
cytidine	Nucleotide	0.0091161	2.17923	0.0848907	FALSE
cytidine 3'-monophosphate (3'-CMP)	Nucleotide	0.10591	0.918555	0.279486	FALSE
cytidine 5'-diphosphocholine	Lipid	0.514417	-0.207375	0.686371	FALSE
cytidine 5'-monophosphate (5'-CMP)	Nucleotide	0.0725615	0.375793	0.237702	FALSE
cytidine 5'-monophospho-N-acetylneuraminic acid	Carbohydrate	0.210767	0.666877	0.413695	FALSE
cytidine diphosphate	Nucleotide	0.24141	-1.20713	0.440753	FALSE
cytidine triphosphate	Nucleotide	0.733333	-0.592994	0.860082	FALSE
cytidine-5'-diphosphoethanolamine	Lipid	0.934399	0.0065144	0.969225	FALSE
deoxycarnitine	Lipid	0.190247	0.621374	0.396795	FALSE
dihomo-linoleate (20:2n6)	Lipid	0.000940517	1.58797	0.0558432	FALSE
dihomo-linolenate (20:3n3 or n6)	Lipid	0.00671239	1.79011	0.0693127	FALSE
dihydroxyacetone phosphate (DHAP)	Carbohydrate	0.835446	-0.220877	0.916483	FALSE
dimethylarginine (SDMA + ADMA)	Amino Acid	0.423378	0.155087	0.609408	FALSE
dimethylglycine	Amino Acid	0.906956	-0.0117309	0.953106	FALSE
docosadienoate (22:2n6)	Lipid	0.0245419	0.810348	0.130941	FALSE
docosahexaenoate (DHA; 22:6n3)	Lipid	0.0549049	1.38898	0.200614	FALSE
docosapentaenoate (n3 DPA; 22:5n3)	Lipid	0.0896805	1.24794	0.261007	FALSE
docosapentaenoate (n6 DPA; 22:5n6)	Lipid	0.0210653	1.43625	0.119198	FALSE
eicosapentaenoate (EPA; 20:5n3)	Lipid	0.109842	1.59869	0.283561	FALSE
eicosenoate (20:1)	Lipid	0.0156584	0.971422	0.103302	FALSE
ergothioneine	Xenobiotics	0.939303	-0.119283	0.969939	FALSE
erucate (22:1n9)	Lipid	0.00256615	1.03976	0.0594029	FALSE
erythritol	Xenobiotics	0.390036	-0.321643	0.574576	FALSE
erythronate*	Carbohydrate	0.906422	-0.0986992	0.953106	FALSE
ethylmalonate	Amino Acid	0.721654	0.0851697	0.855049	FALSE
flavin adenine dinucleotide (FAD)	Cofactors and Vitamins	0.0879067	0.420228	0.260199	FALSE
flavin mononucleotide (FMN)	Cofactors and Vitamins	0.051138	0.779918	0.192782	FALSE
fructose	Carbohydrate	0.571619	0.95295	0.731857	FALSE
fumarate	Energy	0.0234298	-0.788905	0.127989	FALSE
galactonate	Carbohydrate	0.954233	0.134935	0.976855	FALSE
galactose 1-phosphate	Carbohydrate	0.10122	0.743199	0.274739	FALSE
gamma-aminobutyrate (GABA)	Amino Acid	0.657203	0.238129	0.806644	FALSE
gamma-glutamyl-2-aminobutyrate	Peptide	0.0875078	0.447192	0.260199	FALSE
gamma-glutamylalanine	Peptide	0.127921	0.516124	0.305288	FALSE
gamma-glutamylcysteine	Peptide	0.295521	0.54608	0.499546	FALSE
gamma-glutamyl-epsilon-lysine	Peptide	0.877735	-0.369875	0.934808	FALSE
gamma-glutamylglutamate	Peptide	0.390712	0.253321	0.574576	FALSE
gamma-glutamylglutamine	Peptide	0.0361005	1.05471	0.162089	FALSE
gamma-glutamylhistidine	Peptide	0.0326477	1.80618	0.162089	FALSE
gamma-glutamylisoleucine*	Peptide	0.252524	0.951828	0.452637	FALSE
gamma-glutamylleucine	Peptide	0.239263	0.698805	0.440503	FALSE
gamma-glutamylmethionine	Peptide	0.00495622	0.415256	0.0594029	FALSE
gamma-glutamylphenylalanine	Peptide	0.0542028	2.06784	0.199584	FALSE
gamma-glutamylthreonine*	Peptide	0.32026	-0.463232	0.515673	FALSE
gamma-glutamyltyrosine	Peptide	0.0499839	2.07276	0.192782	FALSE
gamma-glutamylvaline	Peptide	0.973038	-0.364296	0.98339	FALSE
gluconate	Xenobiotics	0.458518	0.689951	0.644367	FALSE
glucosamine-6-phosphate	Carbohydrate	0.0347151	2.05203	0.162089	FALSE
glucose 6-phosphate	Carbohydrate	0.0766899	2.09167	0.246838	FALSE
glucuronate	Carbohydrate	0.00405663	1.13045	0.0594029	FALSE
glucuronate 1-phosphate*	Carbohydrate	0.00316558	2.20855	0.0594029	FALSE
glutamate	Amino Acid	0.0880903	0.185246	0.260199	FALSE
glutamate, gamma-methyl ester	Amino Acid	0.00115862	-1.40058	0.0594029	FALSE
glutamine	Amino Acid	0.128543	0.479577	0.305288	FALSE
glutamine-leucine	Peptide	0.149515	1.31052	0.335847	FALSE
glutarate (pentanedioate)	Amino Acid	0.751183	0.0933832	0.873975	FALSE
glutathione, oxidized (GSSG)	Amino Acid	0.59753	0.269011	0.754858	FALSE
glutathione, reduced (GSH)	Amino Acid	0.196144	0.834063	0.403327	FALSE
glycerate	Carbohydrate	0.0164642	1.52164	0.10441	FALSE
glycerol	Lipid	0.224674	-0.493058	0.42688	FALSE
glycerol 3-phosphate	Lipid	0.0338242	1.46494	0.162089	FALSE
glycerophosphoethanolamine	Lipid	0.166422	0.434792	0.357694	FALSE
glycerophosphoglycerol	Lipid	0.772503	-0.0800557	0.877844	FALSE
glycerophosphoinositol*	Lipid	0.00354521	1.54426	0.0594029	FALSE
glycerophosphorylcholine (GPC)	Lipid	0.0905401	0.667612	0.261007	FALSE
glycine	Amino Acid	0.19865	0.227463	0.404318	FALSE
glycosyl-N-palmitoyl-sphingosine	Lipid	0.0139306	1.23344	0.0987617	FALSE
glycosyl-N-stearoyl-sphingosine	Lipid	0.0656748	1.09057	0.227705	FALSE
glycylisoleucine	Peptide	0.288316	0.773466	0.489107	FALSE
glycylleucine	Peptide	0.371251	0.504929	0.558051	FALSE
glycylvaline	Peptide	0.23888	0.642388	0.440503	FALSE
guanine	Nucleotide	0.783826	0.855283	0.88647	FALSE
guanosine	Nucleotide	0.261152	1.00894	0.461026	FALSE
guanosine 2'-monophosphate (2'-GMP)*	Nucleotide	0.432582	0.259311	0.617046	FALSE
guanosine 3'-monophosphate (3'-GMP)	Nucleotide	0.260607	0.697274	0.461026	FALSE
guanosine 5'- diphosphate (GDP)	Nucleotide	0.0786453	-2.16577	0.250715	FALSE
guanosine 5'- monophosphate (5'-GMP)	Nucleotide	0.0159717	-1.9139	0.103926	FALSE
guanosine 5'-diphospho-fucose	Carbohydrate	0.212551	0.477765	0.414378	FALSE
guanosine 5'-triphosphate	Nucleotide	0.0730968	-1.6431	0.237815	FALSE
gulonic acid*	Cofactors and Vitamins	0.721024	0.211316	0.855049	FALSE
hexanoylcarnitine	Lipid	0.968904	-0.257893	0.982817	FALSE
hippurate	Xenobiotics	0.00550258	-0.676682	0.0594029	FALSE
histidine	Amino Acid	0.151574	0.386423	0.336439	FALSE
homocitrulline	Amino Acid	0.386484	0.34164	0.573687	FALSE
homocysteine	Amino Acid	0.0930968	0.985058	0.262805	FALSE
homostachydrine*	Xenobiotics	0.873282	-0.0657583	0.934808	FALSE
hypotaurine	Amino Acid	0.593589	0.347037	0.75389	FALSE
hypoxanthine	Nucleotide	0.0151373	0.490418	0.102717	FALSE
imidazole lactate	Amino Acid	0.792558	0.0810995	0.889412	FALSE
imidazole propionate	Amino Acid	0.856125	-0.441568	0.928446	FALSE
indolelactate	Amino Acid	0.873396	-0.239931	0.934808	FALSE
inosine	Nucleotide	0.797662	0.242849	0.889412	FALSE
inosine 5'-monophosphate (IMP)	Nucleotide	0.00244731	-3.65603	0.0594029	FALSE
inositol 1-phosphate (I1P)	Lipid	0.498065	0.359287	0.67983	FALSE
Isobar: fructose 1,6-diphosphate, glucose 1,6-diphosphate, myo-inositol 1,4 or 1,3-diphosphate	Carbohydrate	0.283778	-1.75267	0.486622	FALSE
isobutyrylcarnitine	Amino Acid	0.732533	0.392577	0.860082	FALSE
isocitrate	Energy	0.414583	1.0483	0.603386	FALSE
isoleucine	Amino Acid	0.0959573	0.616052	0.264998	FALSE
isoleucylglycine	Peptide	0.164556	0.677288	0.355291	FALSE
kynurenate	Amino Acid	0.988208	-0.0626253	0.991947	FALSE
kynurenine	Amino Acid	0.484207	0.269927	0.666662	FALSE
lactate	Carbohydrate	0.126979	-0.93256	0.304622	FALSE
lactose	Carbohydrate	0.90115	0.0495093	0.951214	FALSE
lanthionine	Xenobiotics	0.010294	2.87427	0.086398	FALSE
laurylcarnitine	Lipid	0.561538	-0.619995	0.726787	FALSE
leucine	Amino Acid	0.0850559	0.555347	0.260199	FALSE
linoleate (18:2n6)	Lipid	0.00171356	1.62444	0.0594029	FALSE
lysine	Amino Acid	0.0390855	0.563798	0.165765	FALSE
lysylleucine	Peptide	0.0609193	1.46817	0.220891	FALSE
malate	Energy	0.635343	-0.134688	0.787958	FALSE
maleate	Lipid	0.0132882	-0.525509	0.0971062	FALSE
malonylcarnitine	Lipid	0.913411	-0.164863	0.957771	FALSE
mannitol/sorbitol	Carbohydrate	0.723641	0.0573383	0.855049	FALSE
margarate (17:0)	Lipid	0.206974	0.663305	0.412154	FALSE
mead acid (20:3n9)	Lipid	0.00240488	1.74386	0.0594029	FALSE
methionine	Amino Acid	0.217575	0.362894	0.418419	FALSE
methionine sulfone	Amino Acid	0.328359	0.31027	0.519299	FALSE
methionine sulfoxide	Amino Acid	0.455702	0.281693	0.642309	FALSE
methyl glucopyranoside (alpha + beta)	Xenobiotics	0.124395	1.00074	0.303918	FALSE
methylmalonate (MMA)	Lipid	0.540685	-0.261711	0.706818	FALSE
methylphosphate	Nucleotide	0.989859	-0.00890072	0.991947	FALSE
methylsuccinate	Amino Acid	0.217578	-0.679686	0.418419	FALSE
myo-inositol	Lipid	0.0839381	0.667563	0.260199	FALSE
myristate (14:0)	Lipid	0.000164257	1.42674	0.0260073	TRUE
myristoleate (14:1n5)	Lipid	0.186389	0.969273	0.395244	FALSE
myristoylcarnitine	Lipid	0.942296	-0.199313	0.970912	FALSE
N1-methyladenosine	Nucleotide	0.0195901	0.923533	0.113479	FALSE
N2,N2-dimethylguanosine	Nucleotide	0.341352	0.211169	0.531613	FALSE
N2-methylguanosine	Nucleotide	0.0806603	0.501267	0.253733	FALSE
N6,N6,N6-trimethyllysine	Amino Acid	0.0234422	0.854612	0.127989	FALSE
N6-acetyllysine	Amino Acid	0.15421	-0.396641	0.337556	FALSE
N6-carbamoylthreonyladenosine	Nucleotide	0.0243542	1.28051	0.130941	FALSE
N6-methyladenosine	Nucleotide	0.944429	0.257978	0.971004	FALSE
N6-succinyladenosine	Nucleotide	0.0177418	1.05699	0.108043	FALSE
N-acetylalanine	Amino Acid	0.365165	0.201458	0.552399	FALSE
N-acetylarginine	Amino Acid	0.187649	0.610705	0.395365	FALSE
N-acetylaspartate (NAA)	Amino Acid	0.934537	-0.503995	0.969225	FALSE
N-acetyl-aspartyl-glutamate (NAAG)	Amino Acid	0.705835	0.682614	0.847592	FALSE
N-acetylcysteine	Amino Acid	0.0632807	0.471564	0.226003	FALSE
N-acetylglucosaminylasparagine	Carbohydrate	0.447193	0.144724	0.632193	FALSE
N-acetylglutamate	Amino Acid	0.838845	0.144306	0.918091	FALSE
N-acetylglutamine	Amino Acid	0.792025	0.0642102	0.889412	FALSE
N-acetylglycine	Amino Acid	0.0318036	0.621381	0.162089	FALSE
N-acetylhistidine	Amino Acid	0.198837	1.45853	0.404318	FALSE
N-acetylisoleucine	Amino Acid	0.496223	0.256324	0.679267	FALSE
N-acetylleucine	Amino Acid	0.0886288	0.509896	0.260199	FALSE
N-acetylmethionine	Amino Acid	0.318185	0.315623	0.515673	FALSE
N-acetylmethionine sulfoxide	Amino Acid	0.439906	0.512186	0.625614	FALSE
N-acetylneuraminate	Carbohydrate	0.501414	0.0986749	0.680691	FALSE
N-acetylphenylalanine	Amino Acid	0.361158	0.399129	0.548084	FALSE
N-acetylputrescine	Amino Acid	0.530508	0.482299	0.699566	FALSE
N-acetylserine	Amino Acid	0.655486	0.108693	0.806622	FALSE
N-acetyltaurine	Amino Acid	0.513765	0.292004	0.686371	FALSE
N-acetylthreonine	Amino Acid	0.765825	0.0484283	0.875806	FALSE
N-acetylvaline	Amino Acid	0.149894	0.441924	0.335847	FALSE
N-delta-acetylornithine	Amino Acid	0.527186	0.231033	0.697531	FALSE
N-formylmethionine	Amino Acid	0.995918	-0.0154891	0.995918	FALSE
N-formylphenylalanine	Amino Acid	0.693237	0.189808	0.837882	FALSE
N-glycolylneuraminate	Xenobiotics	0.325327	0.335914	0.519299	FALSE
nicotinamide	Cofactors and Vitamins	0.0430601	-0.895924	0.172845	FALSE
nicotinamide adenine dinucleotide (NAD+)	Cofactors and Vitamins	0.134617	1.13716	0.309163	FALSE
nicotinamide adenine dinucleotide phosphate reduced (NADPH)	Cofactors and Vitamins	0.758709	-0.241123	0.873975	FALSE
nicotinamide adenine dinucleotide reduced (NADH)	Cofactors and Vitamins	0.463867	0.33104	0.649961	FALSE
nicotinamide ribonucleotide (NMN)	Cofactors and Vitamins	0.0265671	2.96794	0.138674	FALSE
nicotinamide riboside	Cofactors and Vitamins	0.0528681	2.06635	0.197735	FALSE
N-methylproline	Amino Acid	0.939309	-0.0835312	0.969939	FALSE
N-monomethylarginine	Amino Acid	0.313755	0.279173	0.512142	FALSE
N-oleoyltaurine	Lipid	0.118027	1.63775	0.296629	FALSE
nonadecanoate (19:0)	Lipid	0.210046	0.511057	0.413695	FALSE
N-palmitoyl-sphinganine (d18:0/16:0)	Lipid	0.310462	1.42155	0.510274	FALSE
N-palmitoyl-sphingosine (d18:1/16:0)	Lipid	0.0433283	1.4937	0.172845	FALSE
N-palmitoyltaurine	Lipid	0.219716	1.86648	0.420827	FALSE
N-stearoyltaurine	Lipid	0.301133	1.38233	0.503656	FALSE
octanoylcarnitine	Lipid	0.260008	-1.59324	0.461026	FALSE
ofloxacin	Xenobiotics	0.0374917	0.793951	0.162374	FALSE
oleate/vaccenate (18:1)	Lipid	0.00276952	1.53886	0.0594029	FALSE
oleoyl ethanolamide	Lipid	0.0115009	1.36045	0.0913047	FALSE
oleoylcarnitine	Lipid	0.959598	-0.0939699	0.980235	FALSE
O-methyltyrosine	Amino Acid	0.501562	-0.244598	0.680691	FALSE
ophthalmate	Amino Acid	0.896774	-0.0209501	0.948703	FALSE
ornithine	Amino Acid	0.00541762	1.45668	0.0594029	FALSE
orotidine	Nucleotide	0.417924	-0.687214	0.603386	FALSE
O-sulfo-L-tyrosine	Xenobiotics	0.28571	0.637216	0.488174	FALSE
palmitate (16:0)	Lipid	0.00139356	1.44185	0.0594029	FALSE
palmitoleate (16:1n7)	Lipid	0.00180332	2.01733	0.0594029	FALSE
palmitoyl dihydrosphingomyelin (d18:0/16:0)*	Lipid	0.520918	0.472297	0.691162	FALSE
palmitoyl ethanolamide	Lipid	0.115067	0.896711	0.292281	FALSE
palmitoyl sphingomyelin (d18:1/16:0)	Lipid	0.0715597	0.495264	0.237698	FALSE
palmitoylcarnitine	Lipid	0.342847	0.952299	0.532197	FALSE
palmitoylcholine	Lipid	0.000307007	1.76924	0.0364571	TRUE
pantothenate	Cofactors and Vitamins	0.297878	0.108684	0.499971	FALSE
p-cresol sulfate	Amino Acid	0.22171	0.628798	0.42294	FALSE
phenol red	Xenobiotics	0.00892519	0.51294	0.0847893	FALSE
phenol sulfate	Amino Acid	0.65441	0.583511	0.806622	FALSE
phenylacetylglycine	Amino Acid	0.00549162	-0.75567	0.0594029	FALSE
phenylalanine	Amino Acid	0.09461	0.528765	0.262805	FALSE
phenylalanylalanine	Peptide	0.136644	0.710776	0.312048	FALSE
phenylalanylglycine	Peptide	0.204904	0.98244	0.410673	FALSE
phenyllactate (PLA)	Amino Acid	0.483514	0.287453	0.666662	FALSE
phosphate	Energy	0.00498782	0.76402	0.0594029	FALSE
phosphoenolpyruvate (PEP)	Carbohydrate	0.00458904	2.88456	0.0594029	FALSE
phosphopantetheine	Cofactors and Vitamins	0.0092933	1.86578	0.0848907	FALSE
phytosphingosine	Lipid	0.0992192	0.79386	0.272423	FALSE
pipecolate	Amino Acid	0.337178	-0.845477	0.526841	FALSE
pro-hydroxy-pro	Amino Acid	0.0181015	-0.572363	0.108838	FALSE
proline	Amino Acid	0.111763	0.337883	0.285415	FALSE
prolylglycine	Peptide	0.280043	0.545252	0.481958	FALSE
propionylcarnitine	Lipid	0.883129	-0.604502	0.938448	FALSE
pseudouridine	Nucleotide	0.104053	0.793627	0.276119	FALSE
pterin	Cofactors and Vitamins	0.0172333	1.50159	0.10631	FALSE
putrescine	Amino Acid	0.414358	0.973589	0.603386	FALSE
pyridoxal	Cofactors and Vitamins	0.618281	-0.181538	0.772851	FALSE
pyridoxamine	Cofactors and Vitamins	0.825124	-0.0546937	0.91024	FALSE
pyridoxamine phosphate	Cofactors and Vitamins	0.0230582	0.428897	0.127989	FALSE
pyridoxine (Vitamin B6)	Cofactors and Vitamins	0.0931786	-0.416928	0.262805	FALSE
pyroglutamine*	Amino Acid	0.604886	-0.363449	0.760887	FALSE
pyruvate	Carbohydrate	0.00459915	-1.42271	0.0594029	FALSE
retinol (Vitamin A)	Cofactors and Vitamins	0.00150753	2.31791	0.0594029	FALSE
ribitol	Carbohydrate	0.493901	0.428497	0.678044	FALSE
riboflavin (Vitamin B2)	Cofactors and Vitamins	0.00533192	0.947583	0.0594029	FALSE
ribonate	Carbohydrate	0.542615	0.209193	0.706818	FALSE
ribose	Carbohydrate	0.228596	0.419503	0.432602	FALSE
ribose 1-phosphate	Carbohydrate	0.639243	0.600607	0.79073	FALSE
ribulose/xylulose	Carbohydrate	0.543134	0.370795	0.706818	FALSE
S-1-pyrroline-5-carboxylate	Amino Acid	0.262057	-0.817454	0.461026	FALSE
S-adenosylhomocysteine (SAH)	Amino Acid	0.307296	0.154559	0.508159	FALSE
S-adenosylmethionine (SAM)	Amino Acid	0.0349834	1.82743	0.162089	FALSE
sedoheptulose-7-phosphate	Carbohydrate	0.19918	1.04664	0.404318	FALSE
serine	Amino Acid	0.0437785	0.359619	0.172845	FALSE
serotonin	Amino Acid	0.0945302	2.26806	0.262805	FALSE
S-lactoylglutathione	Amino Acid	0.0539972	-2.39256	0.199584	FALSE
S-methylglutathione	Amino Acid	0.0323221	2.0448	0.162089	FALSE
spermidine	Amino Acid	0.296658	0.575358	0.49969	FALSE
spermine	Amino Acid	0.161582	-0.754928	0.350464	FALSE
sphinganine	Lipid	0.242746	0.353918	0.440753	FALSE
sphingomyelin (d18:1/14:0, d16:1/16:0)*	Lipid	0.0906655	0.444533	0.261007	FALSE
sphingomyelin (d18:1/15:0, d16:1/17:0)*	Lipid	0.271383	0.505193	0.473172	FALSE
sphingomyelin (d18:1/17:0, d17:1/18:0, d19:1/16:0)	Lipid	0.722214	0.180671	0.855049	FALSE
sphingomyelin (d18:1/18:1, d18:2/18:0)	Lipid	0.416711	0.402127	0.603386	FALSE
sphingomyelin (d18:1/20:0, d16:1/22:0)*	Lipid	0.0509257	0.517875	0.192782	FALSE
sphingomyelin (d18:1/20:1, d18:2/20:0)*	Lipid	0.233567	0.51407	0.43412	FALSE
sphingomyelin (d18:1/21:0, d17:1/22:0, d16:1/23:0)*	Lipid	0.825923	0.257155	0.91024	FALSE
sphingomyelin (d18:1/22:1, d18:2/22:0, d16:1/24:1)*	Lipid	0.0122451	0.555839	0.0949345	FALSE
sphingomyelin (d18:1/24:1, d18:2/24:0)*	Lipid	0.0124728	0.526845	0.0949345	FALSE
sphingomyelin (d18:2/14:0, d18:1/14:1)*	Lipid	0.18811	0.475931	0.395365	FALSE
sphingomyelin (d18:2/16:0, d18:1/16:1)*	Lipid	0.121266	0.600363	0.300007	FALSE
sphingomyelin (d18:2/23:0, d18:1/23:1, d17:1/24:1)*	Lipid	0.754703	0.217223	0.873975	FALSE
sphingomyelin (d18:2/24:1, d18:1/24:2)*	Lipid	0.13473	0.56448	0.309163	FALSE
sphingosine	Lipid	0.00403902	1.29264	0.0594029	FALSE
stachydrine	Xenobiotics	0.678807	0.0869328	0.828878	FALSE
stearate (18:0)	Lipid	0.00484536	0.874997	0.0594029	FALSE
stearoyl ethanolamide	Lipid	0.0645614	0.736405	0.22716	FALSE
stearoyl sphingomyelin (d18:1/18:0)	Lipid	0.203189	0.500954	0.40896	FALSE
stearoylcarnitine	Lipid	0.329071	0.752159	0.519299	FALSE
succinate	Energy	0.191297	0.529414	0.396795	FALSE
succinylcarnitine	Energy	0.922688	-0.142367	0.965368	FALSE
sulfate*	Xenobiotics	0.00329614	-2.23983	0.0594029	FALSE
taurine	Amino Acid	0.70254	0.123448	0.846971	FALSE
thiamin (Vitamin B1)	Cofactors and Vitamins	0.332114	0.740321	0.520805	FALSE
thiamin diphosphate	Cofactors and Vitamins	0.202479	0.76178	0.40896	FALSE
threonate	Cofactors and Vitamins	0.766276	-0.20614	0.875806	FALSE
threonine	Amino Acid	0.134728	0.323778	0.309163	FALSE
threonylphenylalanine	Peptide	0.0156432	1.50458	0.103302	FALSE
thymidine	Nucleotide	0.68323	0.844341	0.832139	FALSE
thymidine 5'-monophosphate	Nucleotide	0.000475049	-4.70644	0.0389916	TRUE
thymine	Nucleotide	0.513304	0.577455	0.686371	FALSE
tiglylcarnitine	Amino Acid	0.368246	0.911175	0.555292	FALSE
trans-4-hydroxyproline	Amino Acid	0.2754	0.258819	0.477428	FALSE
tricosanoyl sphingomyelin (d18:1/23:0)*	Lipid	0.759899	0.203472	0.873975	FALSE
trigonelline (N'-methylnicotinate)	Cofactors and Vitamins	0.349663	0.366807	0.539253	FALSE
trimethylamine N-oxide	Lipid	0.847521	-0.0177679	0.921219	FALSE
tryptophan	Amino Acid	0.167381	0.711773	0.358134	FALSE
tryptophylglycine	Peptide	0.416765	0.594054	0.603386	FALSE
tyrosine	Amino Acid	0.15131	0.490195	0.336439	FALSE
tyrosylglycine	Peptide	0.358659	0.796522	0.546608	FALSE
UDP-acetylglucosamine/galactosamine	Carbohydrate	0.311555	0.372405	0.510305	FALSE
UDP-galactose	Carbohydrate	0.388873	-0.580695	0.574576	FALSE
UDP-glucose	Carbohydrate	0.767022	-0.716047	0.875806	FALSE
UDP-glucuronate	Carbohydrate	0.0358172	0.83155	0.162089	FALSE
uracil	Nucleotide	0.860305	0.447008	0.929301	FALSE
urate	Nucleotide	0.0143068	-0.823797	0.0999371	FALSE
uridine	Nucleotide	0.000492525	1.68015	0.0389916	TRUE
uridine 3'-monophosphate (3'-UMP)	Nucleotide	0.875887	0.231812	0.934808	FALSE
uridine 5'-diphosphate (UDP)	Nucleotide	0.430076	-1.19144	0.617046	FALSE
uridine 5'-monophosphate (UMP)	Nucleotide	0.0460649	-2.06678	0.179351	FALSE
uridine 5'-triphosphate (UTP)	Nucleotide	0.570666	-1.31196	0.731857	FALSE
valine	Amino Acid	0.208246	0.447413	0.412154	FALSE
valylglycine	Peptide	0.132806	1.10504	0.309163	FALSE
xanthine	Nucleotide	0.141782	3.01739	0.321679	FALSE
xanthosine	Nucleotide	0.0801387	1.64513	0.253733	FALSE

## Sheet: MDM2 High Cells Treated vs Untr
name	Metabolon_Superpathway	Raw_p	log2(MDM2 higher MDM2 inhibitor treated) – log2(MDM2 higher untreated)	FDR	significant
1-(1-enyl-oleoyl)-GPE (P-18:1)*	Lipid	0.139827	1.60438	0.536608	FALSE
1-(1-enyl-palmitoyl)-2-arachidonoyl-GPC (P-16:0/20:4)*	Lipid	0.0651129	1.24872	0.481434	FALSE
1-(1-enyl-palmitoyl)-2-arachidonoyl-GPE (P-16:0/20:4)*	Lipid	0.520321	0.503604	0.788666	FALSE
1-(1-enyl-palmitoyl)-2-linoleoyl-GPC (P-16:0/18:2)*	Lipid	0.691867	0.405511	0.860306	FALSE
1-(1-enyl-palmitoyl)-2-oleoyl-GPC (P-16:0/18:1)*	Lipid	0.28768	0.778261	0.668778	FALSE
1-(1-enyl-palmitoyl)-2-oleoyl-GPE (P-16:0/18:1)*	Lipid	0.723874	0.342478	0.880512	FALSE
1-(1-enyl-palmitoyl)-2-palmitoyl-GPC (P-16:0/16:0)*	Lipid	0.713367	0.202015	0.874292	FALSE
1-(1-enyl-palmitoyl)-GPE (P-16:0)*	Lipid	0.191548	1.37422	0.591589	FALSE
1-(1-enyl-stearoyl)-2-arachidonoyl-GPE (P-18:0/20:4)*	Lipid	0.206679	1.11852	0.602285	FALSE
1-(1-enyl-stearoyl)-2-oleoyl-GPE (P-18:0/18:1)	Lipid	0.353311	1.06713	0.721469	FALSE
1-(1-enyl-stearoyl)-GPE (P-18:0)*	Lipid	0.143366	2.07911	0.540467	FALSE
1,2-dilinoleoyl-GPC (18:2/18:2)	Lipid	0.445946	0.61731	0.761959	FALSE
1,2-dioleoyl-GPC (18:1/18:1)*	Lipid	0.0874296	0.367069	0.50035	FALSE
1,2-dioleoyl-GPE (18:1/18:1)	Lipid	0.444952	-0.345433	0.761959	FALSE
1,2-dioleoyl-GPG (18:1/18:1)	Lipid	0.163235	1.08836	0.565961	FALSE
1,2-dioleoyl-GPI (18:1/18:1)	Lipid	0.493557	0.518578	0.788666	FALSE
1,2-dioleoyl-GPS (18:1/18:1)	Lipid	0.513317	0.282259	0.788666	FALSE
1,2-dipalmitoyl-GPC (16:0/16:0)	Lipid	0.0140825	-0.917228	0.238899	FALSE
1,2-distearoyl-GPC (18:0/18:0)	Lipid	0.82585	-0.508405	0.928749	FALSE
10-heptadecenoate (17:1n7)	Lipid	0.203167	0.543093	0.599611	FALSE
10-nonadecenoate (19:1n9)	Lipid	0.0716405	0.706946	0.481434	FALSE
15-methylpalmitate	Lipid	0.746156	0.113864	0.888281	FALSE
17-methylstearate	Lipid	0.812869	-0.130455	0.92151	FALSE
1-arachidonoyl-GPC (20:4n6)*	Lipid	0.0262095	2.16076	0.34582	FALSE
1-arachidonoyl-GPE (20:4n6)*	Lipid	0.236331	0.982473	0.623973	FALSE
1-arachidonoyl-GPI (20:4)*	Lipid	0.17417	1.52121	0.584936	FALSE
1-lignoceroyl-GPC (24:0)	Lipid	0.20036	0.974355	0.599611	FALSE
1-linoleoylglycerol (18:2)	Lipid	0.696461	-0.219221	0.863757	FALSE
1-linoleoyl-GPC (18:2)	Lipid	0.585443	0.921486	0.816529	FALSE
1-linoleoyl-GPE (18:2)*	Lipid	0.595696	0.540796	0.819881	FALSE
1-linoleoyl-GPI (18:2)*	Lipid	0.528773	0.598378	0.789834	FALSE
1-methylhistidine	Amino Acid	0.949871	-0.102065	0.971541	FALSE
1-methylimidazoleacetate	Amino Acid	0.138303	-1.02424	0.536608	FALSE
1-methylnicotinamide	Cofactors and Vitamins	0.272033	0.778687	0.655885	FALSE
1-myristoylglycerol (14:0)	Lipid	0.941575	-0.0436534	0.969439	FALSE
1-oleoyl-2-linoleoyl-glycerol (18:1/18:2)	Lipid	0.637607	-0.987772	0.827495	FALSE
1-oleoyl-2-linoleoyl-GPC (18:1/18:2)*	Lipid	0.291119	0.384425	0.668778	FALSE
1-oleoyl-2-linoleoyl-GPE (18:1/18:2)*	Lipid	0.00341207	-0.59978	0.142278	FALSE
1-oleoyl-3-linoleoyl-glycerol (18:1/18:2)	Lipid	0.574337	-0.415433	0.8104	FALSE
1-oleoylglycerol (18:1)	Lipid	0.245446	0.946617	0.623973	FALSE
1-oleoyl-GPC (18:1)	Lipid	0.0410852	2.054	0.371751	FALSE
1-oleoyl-GPE (18:1)	Lipid	0.581575	0.581507	0.814892	FALSE
1-oleoyl-GPG (18:1)*	Lipid	0.0387529	1.5648	0.371751	FALSE
1-oleoyl-GPI (18:1)*	Lipid	0.216927	1.93869	0.61339	FALSE
1-oleoyl-GPS (18:1)	Lipid	0.519603	1.20604	0.788666	FALSE
1-palmitoleoyl-2-oleoyl-GPC (16:1/18:1)*	Lipid	0.544611	-0.600326	0.798426	FALSE
1-palmitoleoyl-3-oleoyl-glycerol (16:1/18:1)*	Lipid	0.124374	-1.32385	0.527533	FALSE
1-palmitoleoyl-GPC (16:1)*	Lipid	0.629135	0.970534	0.823248	FALSE
1-palmitoyl-2-arachidonoyl-GPC (16:0/20:4)	Lipid	0.025894	0.679609	0.34582	FALSE
1-palmitoyl-2-arachidonoyl-GPE (16:0/20:4)*	Lipid	0.502729	-0.353933	0.788666	FALSE
1-palmitoyl-2-arachidonoyl-GPI (16:0/20:4)*	Lipid	0.923653	0.0868105	0.960033	FALSE
1-palmitoyl-2-linoleoyl-GPC (16:0/18:2)	Lipid	0.609281	0.355145	0.819881	FALSE
1-palmitoyl-2-linoleoyl-GPE (16:0/18:2)	Lipid	0.508462	-0.353837	0.788666	FALSE
1-palmitoyl-2-oleoyl-GPC (16:0/18:1)	Lipid	0.209613	0.422658	0.60464	FALSE
1-palmitoyl-2-oleoyl-GPE (16:0/18:1)	Lipid	0.453137	-0.435876	0.766217	FALSE
1-palmitoyl-2-oleoyl-GPS (16:0/18:1)	Lipid	0.837575	0.504184	0.936113	FALSE
1-palmitoyl-2-palmitoleoyl-GPC (16:0/16:1)*	Lipid	0.346912	-0.13094	0.721469	FALSE
1-palmitoyl-2-stearoyl-GPC (16:0/18:0)	Lipid	0.425684	-0.565355	0.759273	FALSE
1-palmitoyl-3-linoleoyl-glycerol (16:0/18:2)*	Lipid	0.964683	-0.0768583	0.977024	FALSE
1-palmitoylglycerol (16:0)	Lipid	0.0474576	1.04542	0.406654	FALSE
1-palmitoyl-GPC (16:0)	Lipid	0.123702	1.89651	0.527533	FALSE
1-palmitoyl-GPE (16:0)	Lipid	0.595464	0.620723	0.819881	FALSE
1-palmitoyl-GPG (16:0)*	Lipid	0.106409	2.25762	0.527533	FALSE
1-palmitoyl-GPI (16:0)*	Lipid	0.307005	2.21745	0.67936	FALSE
1-palmitoyl-GPS (16:0)*	Lipid	0.977971	0.122058	0.984187	FALSE
1-stearoyl-2-arachidonoyl-GPC (18:0/20:4)	Lipid	0.0324906	0.956472	0.371751	FALSE
1-stearoyl-2-arachidonoyl-GPE (18:0/20:4)	Lipid	0.768705	0.0407486	0.903799	FALSE
1-stearoyl-2-arachidonoyl-GPI (18:0/20:4)	Lipid	0.0217587	0.999571	0.313193	FALSE
1-stearoyl-2-arachidonoyl-GPS (18:0/20:4)	Lipid	0.122052	0.715697	0.527533	FALSE
1-stearoyl-2-linoleoyl-GPC (18:0/18:2)*	Lipid	0.152743	0.864079	0.55384	FALSE
1-stearoyl-2-linoleoyl-GPE (18:0/18:2)*	Lipid	0.558737	0.248505	0.804243	FALSE
1-stearoyl-2-linoleoyl-GPS (18:0/18:2)	Lipid	0.204215	0.62224	0.599611	FALSE
1-stearoyl-2-oleoyl-GPC (18:0/18:1)	Lipid	0.210033	0.73564	0.60464	FALSE
1-stearoyl-2-oleoyl-GPE (18:0/18:1)	Lipid	0.731182	0.124353	0.880512	FALSE
1-stearoyl-2-oleoyl-GPS (18:0/18:1)	Lipid	0.387481	0.818516	0.740182	FALSE
1-stearoyl-GPC (18:0)	Lipid	0.0677882	2.20158	0.481434	FALSE
1-stearoyl-GPE (18:0)	Lipid	0.142837	0.920441	0.540467	FALSE
1-stearoyl-GPG (18:0)	Lipid	0.115364	2.96236	0.527533	FALSE
1-stearoyl-GPI (18:0)	Lipid	0.0814891	2.76979	0.49947	FALSE
1-stearoyl-GPS (18:0)*	Lipid	0.0372866	0.96744	0.371751	FALSE
2-aminoadipate	Amino Acid	0.874324	-0.784311	0.947332	FALSE
2'-deoxyguanosine 5'-monophosphate (dGMP)	Nucleotide	0.29989	-1.27165	0.678322	FALSE
2'-deoxyinosine	Nucleotide	0.480277	0.832061	0.788666	FALSE
2'-deoxyuridine	Nucleotide	0.0134583	1.9878	0.236766	FALSE
2-hydroxyadipate	Lipid	0.901316	-0.739545	0.950708	FALSE
2-hydroxybutyrate/2-hydroxyisobutyrate	Amino Acid	0.495614	-0.867411	0.788666	FALSE
2-hydroxydecanoate	Lipid	0.244442	-0.833981	0.623973	FALSE
2-hydroxyglutarate	Lipid	0.973156	-0.127275	0.981421	FALSE
2-hydroxylaurate	Lipid	0.310727	0.345185	0.680163	FALSE
2-hydroxypalmitate	Lipid	0.89766	-0.0688628	0.950708	FALSE
2-hydroxystearate	Lipid	0.73062	0.270503	0.880512	FALSE
2-methylcitrate/homocitrate	Energy	0.595572	-0.265035	0.819881	FALSE
2-oleoylglycerol (18:1)	Lipid	0.0329131	2.00469	0.371751	FALSE
2-palmitoylglycerol (16:0)	Lipid	0.499008	0.428638	0.788666	FALSE
2-palmitoyl-GPC (16:0)*	Lipid	0.224274	1.02097	0.623973	FALSE
2-stearoyl-GPE (18:0)*	Lipid	0.256331	1.0051	0.636579	FALSE
3-(4-hydroxyphenyl)lactate	Amino Acid	0.185948	-0.463563	0.584936	FALSE
3-aminoisobutyrate	Nucleotide	0.00916258	-1.48598	0.195256	FALSE
3-hydroxy-3-methylglutarate	Lipid	0.672413	-0.792925	0.844963	FALSE
3-hydroxybutyrylcarnitine (1)	Lipid	0.0415011	-1.33591	0.371751	FALSE
3-hydroxybutyrylcarnitine (2)	Lipid	0.0123571	-1.28685	0.225755	FALSE
3-hydroxydecanoate	Lipid	0.0600845	-0.509866	0.461087	FALSE
3-hydroxyisobutyrate	Amino Acid	0.480302	-0.406437	0.788666	FALSE
3-hydroxylaurate	Lipid	0.109499	-0.572635	0.527533	FALSE
3-ketosphinganine	Lipid	0.778074	0.204448	0.908388	FALSE
3-methyl-2-oxobutyrate	Amino Acid	0.62897	-0.376172	0.823248	FALSE
3-methylhistidine	Amino Acid	0.790048	-0.402122	0.910856	FALSE
3-phosphoglycerate	Carbohydrate	0.236041	2.74776	0.623973	FALSE
3-ureidopropionate	Nucleotide	0.181559	-2.30968	0.584936	FALSE
4-acetamidobutanoate	Amino Acid	0.060184	-0.440369	0.461087	FALSE
4-guanidinobutanoate	Amino Acid	0.00207899	-1.93951	0.142278	FALSE
4-hydroxybutyrate (GHB)	Lipid	0.473136	-0.880925	0.783065	FALSE
4-hydroxyglutamate	Amino Acid	0.735491	-0.45142	0.881409	FALSE
4-hydroxy-nonenal-glutathione	Amino Acid	0.543898	0.544216	0.798426	FALSE
4-hydroxyphenylpyruvate	Amino Acid	0.609129	-0.731144	0.819881	FALSE
4-imidazoleacetate	Amino Acid	0.0685651	-1.30599	0.481434	FALSE
4-methyl-2-oxopentanoate	Amino Acid	0.0647815	-1.94026	0.481434	FALSE
5,6-dihydrothymine	Nucleotide	0.732215	-0.728524	0.880512	FALSE
5-aminolevulinate	Cofactors and Vitamins	0.651598	-0.175537	0.831394	FALSE
5-aminovalerate	Amino Acid	0.0414228	-0.844714	0.371751	FALSE
5-dodecenoate (12:1n7)	Lipid	0.126294	-1.39887	0.53088	FALSE
5-hydroxyindoleacetate	Amino Acid	0.340894	-0.733895	0.720567	FALSE
5-hydroxylysine	Amino Acid	0.882019	-0.092875	0.947871	FALSE
5-methylcytidine	Nucleotide	0.951088	-0.132849	0.971541	FALSE
5-methyltetrahydrofolate (5MeTHF)	Cofactors and Vitamins	0.227763	-0.450823	0.623973	FALSE
5-methylthioadenosine (MTA)	Amino Acid	0.407968	0.807432	0.745325	FALSE
5-methyluridine (ribothymidine)	Nucleotide	0.324451	-0.332866	0.69735	FALSE
5-oxoproline	Amino Acid	0.510006	-0.381231	0.788666	FALSE
5-phosphoribosyl diphosphate (PRPP)	Carbohydrate	0.66123	-0.303987	0.837558	FALSE
6-oxopiperidine-2-carboxylic acid	Amino Acid	0.524671	-1.67285	0.788666	FALSE
6-phosphogluconate	Carbohydrate	0.0710996	3.10169	0.481434	FALSE
7-hydroxycholesterol (alpha or beta)	Lipid	0.879523	0.0147615	0.947332	FALSE
7-methylguanine	Nucleotide	0.404133	-0.48977	0.745325	FALSE
acetyl CoA	Lipid	0.611801	-0.341151	0.819881	FALSE
acetylcarnitine	Lipid	0.372482	-0.683749	0.731111	FALSE
acetylphosphate	Energy	0.0411866	1.97591	0.371751	FALSE
aconitate [cis or trans]	Energy	0.721415	0.515035	0.880512	FALSE
Ac-Ser-Asp-Lys-Pro-OH	Peptide	0.37742	-0.234941	0.737754	FALSE
adenine	Nucleotide	0.507041	0.201031	0.788666	FALSE
adenosine	Nucleotide	0.291649	-0.708641	0.668778	FALSE
adenosine 2'-monophosphate (2'-AMP)	Nucleotide	0.815028	0.0706908	0.921758	FALSE
adenosine 3',5'-cyclic monophosphate (cAMP)	Nucleotide	0.859922	0.0305594	0.943332	FALSE
adenosine 3'-monophosphate (3'-AMP)	Nucleotide	0.355254	0.565017	0.721469	FALSE
adenosine 5'-diphosphate (ADP)	Nucleotide	0.0751806	-1.16224	0.481434	FALSE
adenosine 5'-diphosphoribose (ADP-ribose)	Cofactors and Vitamins	0.842878	-0.0190059	0.937628	FALSE
adenosine-5'-diphosphoglucose	Carbohydrate	0.282807	-1.83646	0.665017	FALSE
adenylosuccinate	Nucleotide	0.261976	-1.86988	0.642979	FALSE
adipate	Lipid	0.122934	-0.845159	0.527533	FALSE
adrenate (22:4n6)	Lipid	0.30272	0.914613	0.67936	FALSE
alanine	Amino Acid	0.941088	-0.0279948	0.969439	FALSE
alanylleucine	Peptide	0.395679	1.62634	0.740182	FALSE
allantoin	Nucleotide	0.534923	-0.355044	0.796515	FALSE
alpha-ketoglutarate	Energy	0.104969	0.592337	0.527533	FALSE
alpha-tocopherol	Cofactors and Vitamins	0.691003	0.136958	0.860306	FALSE
anthranilate	Amino Acid	0.586182	-1.60517	0.816529	FALSE
arabitol/xylitol	Carbohydrate	0.366019	-0.763436	0.721777	FALSE
arabonate/xylonate	Carbohydrate	0.435199	-1.42108	0.759273	FALSE
arachidate (20:0)	Lipid	0.22926	0.510488	0.623973	FALSE
arachidonate (20:4n6)	Lipid	0.20425	1.3729	0.599611	FALSE
arginine	Amino Acid	0.623247	0.184863	0.822675	FALSE
argininosuccinate	Amino Acid	0.606706	-1.12116	0.819881	FALSE
asparagine	Amino Acid	0.955605	-0.147532	0.973506	FALSE
aspartate	Amino Acid	0.184289	-0.637169	0.584936	FALSE
behenoyl sphingomyelin (d18:1/22:0)*	Lipid	0.558647	0.152361	0.804243	FALSE
beta-alanine	Nucleotide	0.00735757	-0.994536	0.195256	FALSE
beta-guanidinopropanoate	Xenobiotics	0.000466497	-1.53112	0.10038	FALSE
beta-hydroxyisovalerate	Amino Acid	0.491339	-0.737253	0.788666	FALSE
betaine	Amino Acid	0.034276	-0.688959	0.371751	FALSE
betaine aldehyde	Amino Acid	0.514964	-0.457333	0.788666	FALSE
butyrylcarnitine	Lipid	0.0108927	-1.79928	0.215586	FALSE
carnitine	Lipid	0.27779	-0.349464	0.659751	FALSE
carnosine	Peptide	0.940931	-0.135596	0.969439	FALSE
C-glycosyltryptophan	Amino Acid	0.352157	0.180976	0.721469	FALSE
cholesterol	Lipid	0.237392	0.366844	0.623973	FALSE
choline	Lipid	0.601861	-0.181045	0.819881	FALSE
choline phosphate	Lipid	0.0527324	0.758531	0.431617	FALSE
citrate	Energy	0.854889	0.391786	0.943332	FALSE
citrulline	Amino Acid	0.755412	0.377097	0.894815	FALSE
coenzyme A	Cofactors and Vitamins	0.759768	0.0719694	0.897736	FALSE
creatine	Amino Acid	0.0969848	-0.865724	0.516473	FALSE
creatinine	Amino Acid	0.00780924	-0.96412	0.195256	FALSE
cystathionine	Amino Acid	0.959031	-0.37801	0.973506	FALSE
cysteine	Amino Acid	0.0827038	0.588044	0.49947	FALSE
cysteine-glutathione disulfide	Amino Acid	0.543603	-0.683451	0.798426	FALSE
cysteinylglycine	Amino Acid	0.121012	0.383208	0.527533	FALSE
cytidine	Nucleotide	0.18282	2.71929	0.584936	FALSE
cytidine 3'-monophosphate (3'-CMP)	Nucleotide	0.436382	0.315062	0.759273	FALSE
cytidine 5'-diphosphocholine	Lipid	0.366177	0.328028	0.721777	FALSE
cytidine 5'-monophosphate (5'-CMP)	Nucleotide	0.177964	0.427106	0.584936	FALSE
cytidine 5'-monophospho-N-acetylneuraminic acid	Carbohydrate	0.971763	0.022038	0.981421	FALSE
cytidine diphosphate	Nucleotide	0.445613	-0.649097	0.761959	FALSE
cytidine triphosphate	Nucleotide	0.824379	-0.213084	0.928749	FALSE
cytidine-5'-diphosphoethanolamine	Lipid	0.34322	-0.740519	0.721369	FALSE
deoxycarnitine	Lipid	0.000845302	-1.1117	0.10038	FALSE
dihomo-linoleate (20:2n6)	Lipid	0.279467	0.649553	0.660433	FALSE
dihomo-linolenate (20:3n3 or n6)	Lipid	0.160068	1.06913	0.565303	FALSE
dihydroxyacetone phosphate (DHAP)	Carbohydrate	0.148742	1.64598	0.547692	FALSE
dimethylarginine (SDMA + ADMA)	Amino Acid	0.808606	-0.758318	0.91887	FALSE
dimethylglycine	Amino Acid	0.0173449	-0.412515	0.274627	FALSE
docosadienoate (22:2n6)	Lipid	0.89245	-0.149355	0.950708	FALSE
docosahexaenoate (DHA; 22:6n3)	Lipid	0.0479423	1.21848	0.406654	FALSE
docosapentaenoate (n3 DPA; 22:5n3)	Lipid	0.0228469	1.38395	0.319185	FALSE
docosapentaenoate (n6 DPA; 22:5n6)	Lipid	0.273401	0.884782	0.655885	FALSE
eicosapentaenoate (EPA; 20:5n3)	Lipid	0.097858	1.47994	0.516473	FALSE
eicosenoate (20:1)	Lipid	0.41928	0.317924	0.757254	FALSE
ergothioneine	Xenobiotics	0.176468	-2.61082	0.584936	FALSE
erucate (22:1n9)	Lipid	0.184976	0.514523	0.584936	FALSE
erythritol	Xenobiotics	0.275069	-0.389346	0.656571	FALSE
erythronate*	Carbohydrate	0.309723	-1.46887	0.680163	FALSE
ethylmalonate	Amino Acid	0.240398	-1.79192	0.623973	FALSE
flavin adenine dinucleotide (FAD)	Cofactors and Vitamins	0.22767	0.187672	0.623973	FALSE
flavin mononucleotide (FMN)	Cofactors and Vitamins	0.386897	0.754353	0.740182	FALSE
fructose	Carbohydrate	0.366207	1.09563	0.721777	FALSE
fumarate	Energy	0.169258	-0.813036	0.581438	FALSE
galactonate	Carbohydrate	0.0327685	-0.99519	0.371751	FALSE
galactose 1-phosphate	Carbohydrate	0.131676	1.55938	0.534581	FALSE
gamma-aminobutyrate (GABA)	Amino Acid	0.403753	-1.19849	0.745325	FALSE
gamma-glutamyl-2-aminobutyrate	Peptide	0.406919	-1.07165	0.745325	FALSE
gamma-glutamylalanine	Peptide	0.147885	0.623073	0.547692	FALSE
gamma-glutamylcysteine	Peptide	0.614479	0.243688	0.819881	FALSE
gamma-glutamyl-epsilon-lysine	Peptide	0.998158	0.00608761	0.998158	FALSE
gamma-glutamylglutamate	Peptide	0.653685	0.0945781	0.831394	FALSE
gamma-glutamylglutamine	Peptide	0.00903419	1.2967	0.195256	FALSE
gamma-glutamylhistidine	Peptide	0.0080957	2.70477	0.195256	FALSE
gamma-glutamylisoleucine*	Peptide	0.0203164	1.47676	0.301572	FALSE
gamma-glutamylleucine	Peptide	0.0375894	1.17248	0.371751	FALSE
gamma-glutamylmethionine	Peptide	0.357884	0.226231	0.721469	FALSE
gamma-glutamylphenylalanine	Peptide	0.00698145	2.57573	0.195256	FALSE
gamma-glutamylthreonine*	Peptide	0.397361	-0.347571	0.740182	FALSE
gamma-glutamyltyrosine	Peptide	0.00223675	2.52173	0.142278	FALSE
gamma-glutamylvaline	Peptide	0.158874	1.04984	0.565303	FALSE
gluconate	Xenobiotics	0.111808	2.24342	0.527533	FALSE
glucosamine-6-phosphate	Carbohydrate	0.129028	3.06251	0.532942	FALSE
glucose 6-phosphate	Carbohydrate	0.135423	2.83017	0.536608	FALSE
glucuronate	Carbohydrate	0.86591	0.533272	0.945534	FALSE
glucuronate 1-phosphate*	Carbohydrate	0.18994	1.50029	0.591589	FALSE
glutamate	Amino Acid	0.522466	0.10509	0.788666	FALSE
glutamate, gamma-methyl ester	Amino Acid	0.514404	-0.918511	0.788666	FALSE
glutamine	Amino Acid	0.418891	0.33936	0.757254	FALSE
glutamine-leucine	Peptide	0.494115	1.41211	0.788666	FALSE
glutarate (pentanedioate)	Amino Acid	0.625492	-0.592023	0.823016	FALSE
glutathione, oxidized (GSSG)	Amino Acid	0.185648	0.686908	0.584936	FALSE
glutathione, reduced (GSH)	Amino Acid	0.0510462	0.893998	0.425385	FALSE
glycerate	Carbohydrate	0.120407	1.31134	0.527533	FALSE
glycerol	Lipid	0.884406	-0.0857099	0.94829	FALSE
glycerol 3-phosphate	Lipid	0.31764	1.0643	0.685814	FALSE
glycerophosphoethanolamine	Lipid	0.634814	-0.222796	0.826334	FALSE
glycerophosphoglycerol	Lipid	0.0862243	-1.32605	0.49947	FALSE
glycerophosphoinositol*	Lipid	0.213725	-0.512544	0.611563	FALSE
glycerophosphorylcholine (GPC)	Lipid	0.507531	0.528878	0.788666	FALSE
glycine	Amino Acid	0.00266622	-0.390243	0.142278	FALSE
glycosyl-N-palmitoyl-sphingosine	Lipid	0.29203	1.09644	0.668778	FALSE
glycosyl-N-stearoyl-sphingosine	Lipid	0.336094	1.11287	0.715896	FALSE
glycylisoleucine	Peptide	0.253493	1.58071	0.633733	FALSE
glycylleucine	Peptide	0.244635	1.32826	0.623973	FALSE
glycylvaline	Peptide	0.26732	0.879157	0.651163	FALSE
guanine	Nucleotide	0.0380156	0.916121	0.371751	FALSE
guanosine	Nucleotide	0.00539673	1.33147	0.183103	FALSE
guanosine 2'-monophosphate (2'-GMP)*	Nucleotide	0.512974	0.40135	0.788666	FALSE
guanosine 3'-monophosphate (3'-GMP)	Nucleotide	0.646962	0.374559	0.831394	FALSE
guanosine 5'- diphosphate (GDP)	Nucleotide	0.0536114	-1.42373	0.431617	FALSE
guanosine 5'- monophosphate (5'-GMP)	Nucleotide	0.11243	-1.8522	0.527533	FALSE
guanosine 5'-diphospho-fucose	Carbohydrate	0.3075	0.406426	0.67936	FALSE
guanosine 5'-triphosphate	Nucleotide	0.216946	-1.25552	0.61339	FALSE
gulonic acid*	Cofactors and Vitamins	0.0422622	-1.21816	0.371751	FALSE
hexanoylcarnitine	Lipid	0.31763	-1.00663	0.685814	FALSE
hippurate	Xenobiotics	0.146251	-0.837581	0.547003	FALSE
histidine	Amino Acid	0.946534	-0.129142	0.971066	FALSE
homocitrulline	Amino Acid	0.857341	0.0520116	0.943332	FALSE
homocysteine	Amino Acid	0.427181	-0.393807	0.759273	FALSE
homostachydrine*	Xenobiotics	0.204499	-0.363303	0.599611	FALSE
hypotaurine	Amino Acid	0.00359439	-1.13406	0.142278	FALSE
hypoxanthine	Nucleotide	0.118622	0.234951	0.527533	FALSE
imidazole lactate	Amino Acid	0.108767	-1.76086	0.527533	FALSE
imidazole propionate	Amino Acid	0.128468	-1.69798	0.532942	FALSE
indolelactate	Amino Acid	0.613411	-0.374029	0.819881	FALSE
inosine	Nucleotide	0.0149542	0.550017	0.24494	FALSE
inosine 5'-monophosphate (IMP)	Nucleotide	0.0752043	-3.59207	0.481434	FALSE
inositol 1-phosphate (I1P)	Lipid	0.472231	0.327884	0.783065	FALSE
Isobar: fructose 1,6-diphosphate, glucose 1,6-diphosphate, myo-inositol 1,4 or 1,3-diphosphate	Carbohydrate	0.242239	1.98244	0.623973	FALSE
isobutyrylcarnitine	Amino Acid	0.306885	-0.767223	0.67936	FALSE
isocitrate	Energy	0.396543	0.999592	0.740182	FALSE
isoleucine	Amino Acid	0.307071	0.177368	0.67936	FALSE
isoleucylglycine	Peptide	0.42766	0.900555	0.759273	FALSE
kynurenate	Amino Acid	0.56402	-0.83974	0.805131	FALSE
kynurenine	Amino Acid	0.654614	-2.18669	0.831394	FALSE
lactate	Carbohydrate	0.229511	-0.873774	0.623973	FALSE
lactose	Carbohydrate	0.00913744	-1.19114	0.195256	FALSE
lanthionine	Xenobiotics	0.54183	0.693723	0.798426	FALSE
laurylcarnitine	Lipid	0.0334821	-1.75109	0.371751	FALSE
leucine	Amino Acid	0.513238	0.16473	0.788666	FALSE
linoleate (18:2n6)	Lipid	0.417641	0.411846	0.757254	FALSE
lysine	Amino Acid	0.714158	0.104566	0.874292	FALSE
lysylleucine	Peptide	0.161586	2.29122	0.565303	FALSE
malate	Energy	0.192727	-0.331166	0.591589	FALSE
maleate	Lipid	0.177601	-0.326998	0.584936	FALSE
malonylcarnitine	Lipid	0.170147	-1.33317	0.581438	FALSE
mannitol/sorbitol	Carbohydrate	0.942907	-0.142475	0.969439	FALSE
margarate (17:0)	Lipid	0.193045	0.593836	0.591589	FALSE
mead acid (20:3n9)	Lipid	0.827076	0.246602	0.928749	FALSE
methionine	Amino Acid	0.92204	-0.0404419	0.960033	FALSE
methionine sulfone	Amino Acid	0.527917	-0.375097	0.789834	FALSE
methionine sulfoxide	Amino Acid	0.909014	-0.0927439	0.951032	FALSE
methyl glucopyranoside (alpha + beta)	Xenobiotics	0.160066	0.957493	0.565303	FALSE
methylmalonate (MMA)	Lipid	0.231252	-2.15422	0.623973	FALSE
methylphosphate	Nucleotide	0.564439	0.46046	0.805131	FALSE
methylsuccinate	Amino Acid	0.286518	-0.263798	0.668778	FALSE
myo-inositol	Lipid	0.0931922	-0.357315	0.512791	FALSE
myristate (14:0)	Lipid	0.392292	0.365924	0.740182	FALSE
myristoleate (14:1n5)	Lipid	0.121479	-1.77214	0.527533	FALSE
myristoylcarnitine	Lipid	0.873251	-0.18299	0.947332	FALSE
N1-methyladenosine	Nucleotide	0.878364	-0.343204	0.947332	FALSE
N2,N2-dimethylguanosine	Nucleotide	0.453795	-1.36604	0.766217	FALSE
N2-methylguanosine	Nucleotide	0.0196331	-2.22073	0.300829	FALSE
N6,N6,N6-trimethyllysine	Amino Acid	0.893295	-0.0215325	0.950708	FALSE
N6-acetyllysine	Amino Acid	0.744344	-0.787272	0.888281	FALSE
N6-carbamoylthreonyladenosine	Nucleotide	0.736672	0.0851557	0.881409	FALSE
N6-methyladenosine	Nucleotide	0.846703	0.107695	0.938717	FALSE
N6-succinyladenosine	Nucleotide	0.0851426	0.971567	0.49947	FALSE
N-acetylalanine	Amino Acid	0.124387	-0.637453	0.527533	FALSE
N-acetylarginine	Amino Acid	0.0939296	-1.14638	0.512791	FALSE
N-acetylaspartate (NAA)	Amino Acid	0.173778	-0.720858	0.584936	FALSE
N-acetyl-aspartyl-glutamate (NAAG)	Amino Acid	0.432486	-1.08412	0.759273	FALSE
N-acetylcysteine	Amino Acid	0.61882	0.239339	0.822675	FALSE
N-acetylglucosaminylasparagine	Carbohydrate	0.523715	-0.377472	0.788666	FALSE
N-acetylglutamate	Amino Acid	0.0692228	0.822706	0.481434	FALSE
N-acetylglutamine	Amino Acid	0.292854	-0.839948	0.668778	FALSE
N-acetylglycine	Amino Acid	0.00853154	-1.24415	0.195256	FALSE
N-acetylhistidine	Amino Acid	0.429046	-1.39259	0.759273	FALSE
N-acetylisoleucine	Amino Acid	0.357579	0.474028	0.721469	FALSE
N-acetylleucine	Amino Acid	0.793565	-0.46694	0.912696	FALSE
N-acetylmethionine	Amino Acid	0.38483	-0.301457	0.740182	FALSE
N-acetylmethionine sulfoxide	Amino Acid	0.878836	0.0592435	0.947332	FALSE
N-acetylneuraminate	Carbohydrate	0.118965	-0.534363	0.527533	FALSE
N-acetylphenylalanine	Amino Acid	0.140083	-0.760108	0.536608	FALSE
N-acetylputrescine	Amino Acid	0.073783	2.43591	0.481434	FALSE
N-acetylserine	Amino Acid	0.0770294	-1.53018	0.481434	FALSE
N-acetyltaurine	Amino Acid	0.0950012	-2.29833	0.512791	FALSE
N-acetylthreonine	Amino Acid	0.0731695	-1.29215	0.481434	FALSE
N-acetylvaline	Amino Acid	0.196929	-0.412118	0.595805	FALSE
N-delta-acetylornithine	Amino Acid	0.702023	0.120333	0.866132	FALSE
N-formylmethionine	Amino Acid	0.438307	-0.14554	0.759839	FALSE
N-formylphenylalanine	Amino Acid	0.789854	0.207903	0.910856	FALSE
N-glycolylneuraminate	Xenobiotics	0.85798	0.0074	0.943332	FALSE
nicotinamide	Cofactors and Vitamins	0.0422103	-1.76144	0.371751	FALSE
nicotinamide adenine dinucleotide (NAD+)	Cofactors and Vitamins	0.161855	1.53558	0.565303	FALSE
nicotinamide adenine dinucleotide phosphate reduced (NADPH)	Cofactors and Vitamins	0.755208	-0.128057	0.894815	FALSE
nicotinamide adenine dinucleotide reduced (NADH)	Cofactors and Vitamins	0.492979	0.766219	0.788666	FALSE
nicotinamide ribonucleotide (NMN)	Cofactors and Vitamins	0.0118156	1.94031	0.224497	FALSE
nicotinamide riboside	Cofactors and Vitamins	0.778345	0.1912	0.908388	FALSE
N-methylproline	Amino Acid	0.560898	-0.126493	0.804915	FALSE
N-monomethylarginine	Amino Acid	0.908719	-0.365876	0.951032	FALSE
N-oleoyltaurine	Lipid	0.138069	0.872432	0.536608	FALSE
nonadecanoate (19:0)	Lipid	0.240493	0.305102	0.623973	FALSE
N-palmitoyl-sphinganine (d18:0/16:0)	Lipid	0.485553	1.44005	0.788666	FALSE
N-palmitoyl-sphingosine (d18:1/16:0)	Lipid	0.195194	1.30398	0.594341	FALSE
N-palmitoyltaurine	Lipid	0.84781	-0.127589	0.938717	FALSE
N-stearoyltaurine	Lipid	0.251992	1.31617	0.633312	FALSE
octanoylcarnitine	Lipid	0.112474	-1.8279	0.527533	FALSE
ofloxacin	Xenobiotics	0.729023	-1.74334	0.880512	FALSE
oleate/vaccenate (18:1)	Lipid	0.488537	0.277638	0.788666	FALSE
oleoyl ethanolamide	Lipid	0.0388182	0.610604	0.371751	FALSE
oleoylcarnitine	Lipid	0.359975	-1.48296	0.721469	FALSE
O-methyltyrosine	Amino Acid	0.0555756	-0.537968	0.439973	FALSE
ophthalmate	Amino Acid	0.652576	-0.190803	0.831394	FALSE
ornithine	Amino Acid	0.994964	-0.00418565	0.997063	FALSE
orotidine	Nucleotide	0.0888108	-2.0686	0.502204	FALSE
O-sulfo-L-tyrosine	Xenobiotics	0.407729	-0.367957	0.745325	FALSE
palmitate (16:0)	Lipid	0.262606	0.48233	0.642979	FALSE
palmitoleate (16:1n7)	Lipid	0.95916	-0.0418357	0.973506	FALSE
palmitoyl dihydrosphingomyelin (d18:0/16:0)*	Lipid	0.609834	-0.346475	0.819881	FALSE
palmitoyl ethanolamide	Lipid	0.133382	0.514157	0.536608	FALSE
palmitoyl sphingomyelin (d18:1/16:0)	Lipid	0.572097	0.0731895	0.8104	FALSE
palmitoylcarnitine	Lipid	0.651279	0.124607	0.831394	FALSE
palmitoylcholine	Lipid	0.982881	0.00351686	0.987037	FALSE
pantothenate	Cofactors and Vitamins	0.0770172	0.795031	0.481434	FALSE
p-cresol sulfate	Amino Acid	0.77515	-0.0658461	0.908388	FALSE
phenol red	Xenobiotics	0.107753	0.590094	0.527533	FALSE
phenol sulfate	Amino Acid	0.232948	-1.19081	0.623973	FALSE
phenylacetylglycine	Amino Acid	0.085025	-0.669306	0.49947	FALSE
phenylalanine	Amino Acid	0.522224	0.148832	0.788666	FALSE
phenylalanylalanine	Peptide	0.434447	1.38936	0.759273	FALSE
phenylalanylglycine	Peptide	0.362165	1.61021	0.721777	FALSE
phenyllactate (PLA)	Amino Acid	0.245957	-0.274241	0.623973	FALSE
phosphate	Energy	0.663427	0.213676	0.838085	FALSE
phosphoenolpyruvate (PEP)	Carbohydrate	0.17955	3.01454	0.584936	FALSE
phosphopantetheine	Cofactors and Vitamins	0.348556	0.47925	0.721469	FALSE
phytosphingosine	Lipid	0.601733	0.339585	0.819881	FALSE
pipecolate	Amino Acid	0.447642	-1.39268	0.762114	FALSE
pro-hydroxy-pro	Amino Acid	0.608198	-0.368478	0.819881	FALSE
proline	Amino Acid	0.902672	-0.05039	0.950708	FALSE
prolylglycine	Peptide	0.555959	1.07766	0.804243	FALSE
propionylcarnitine	Lipid	0.442107	-0.732223	0.761959	FALSE
pseudouridine	Nucleotide	0.269237	-0.568945	0.652487	FALSE
pterin	Cofactors and Vitamins	0.622338	0.619032	0.822675	FALSE
putrescine	Amino Acid	0.150361	2.39133	0.549397	FALSE
pyridoxal	Cofactors and Vitamins	0.803312	-0.0789507	0.915761	FALSE
pyridoxamine	Cofactors and Vitamins	0.910988	0.0467748	0.951032	FALSE
pyridoxamine phosphate	Cofactors and Vitamins	0.549152	0.171757	0.802606	FALSE
pyridoxine (Vitamin B6)	Cofactors and Vitamins	0.780471	0.0433301	0.908636	FALSE
pyroglutamine*	Amino Acid	0.000373273	-1.34465	0.10038	FALSE
pyruvate	Carbohydrate	0.246962	-1.14665	0.623973	FALSE
retinol (Vitamin A)	Cofactors and Vitamins	0.341321	0.830532	0.720567	FALSE
ribitol	Carbohydrate	0.552526	-1.28841	0.804243	FALSE
riboflavin (Vitamin B2)	Cofactors and Vitamins	0.521979	0.395437	0.788666	FALSE
ribonate	Carbohydrate	0.509354	-1.25472	0.788666	FALSE
ribose	Carbohydrate	0.649711	0.356434	0.831394	FALSE
ribose 1-phosphate	Carbohydrate	0.665174	0.252539	0.838085	FALSE
ribulose/xylulose	Carbohydrate	0.427596	0.628641	0.759273	FALSE
S-1-pyrroline-5-carboxylate	Amino Acid	0.787671	-0.676914	0.910856	FALSE
S-adenosylhomocysteine (SAH)	Amino Acid	0.649852	0.0807504	0.831394	FALSE
S-adenosylmethionine (SAM)	Amino Acid	0.459803	0.827576	0.767871	FALSE
sedoheptulose-7-phosphate	Carbohydrate	0.312509	1.04124	0.680927	FALSE
serine	Amino Acid	0.801589	0.065476	0.915761	FALSE
serotonin	Amino Acid	0.00241009	0.779394	0.142278	FALSE
S-lactoylglutathione	Amino Acid	0.698468	0.489737	0.86399	FALSE
S-methylglutathione	Amino Acid	0.000792882	2.23597	0.10038	FALSE
spermidine	Amino Acid	0.24254	0.405811	0.623973	FALSE
spermine	Amino Acid	0.898672	-0.416022	0.950708	FALSE
sphinganine	Lipid	0.386256	-0.264235	0.740182	FALSE
sphingomyelin (d18:1/14:0, d16:1/16:0)*	Lipid	0.578924	0.194412	0.813577	FALSE
sphingomyelin (d18:1/15:0, d16:1/17:0)*	Lipid	0.459338	0.241471	0.767871	FALSE
sphingomyelin (d18:1/17:0, d17:1/18:0, d19:1/16:0)	Lipid	0.623501	0.302926	0.822675	FALSE
sphingomyelin (d18:1/18:1, d18:2/18:0)	Lipid	0.1222	0.513304	0.527533	FALSE
sphingomyelin (d18:1/20:0, d16:1/22:0)*	Lipid	0.905545	0.00316413	0.951032	FALSE
sphingomyelin (d18:1/20:1, d18:2/20:0)*	Lipid	0.803833	0.0852027	0.915761	FALSE
sphingomyelin (d18:1/21:0, d17:1/22:0, d16:1/23:0)*	Lipid	0.899797	-0.061524	0.950708	FALSE
sphingomyelin (d18:1/22:1, d18:2/22:0, d16:1/24:1)*	Lipid	0.591599	-0.255275	0.819881	FALSE
sphingomyelin (d18:1/24:1, d18:2/24:0)*	Lipid	0.539101	-0.287562	0.798426	FALSE
sphingomyelin (d18:2/14:0, d18:1/14:1)*	Lipid	0.864212	0.0157048	0.945534	FALSE
sphingomyelin (d18:2/16:0, d18:1/16:1)*	Lipid	0.124368	0.48911	0.527533	FALSE
sphingomyelin (d18:2/23:0, d18:1/23:1, d17:1/24:1)*	Lipid	0.69116	-0.391145	0.860306	FALSE
sphingomyelin (d18:2/24:1, d18:1/24:2)*	Lipid	0.634972	-0.328848	0.826334	FALSE
sphingosine	Lipid	0.731582	0.18676	0.880512	FALSE
stachydrine	Xenobiotics	0.00358462	-0.816474	0.142278	FALSE
stearate (18:0)	Lipid	0.380285	0.291047	0.740182	FALSE
stearoyl ethanolamide	Lipid	0.518136	0.440976	0.788666	FALSE
stearoyl sphingomyelin (d18:1/18:0)	Lipid	0.43413	0.181311	0.759273	FALSE
stearoylcarnitine	Lipid	0.830674	-0.0139822	0.93059	FALSE
succinate	Energy	0.356343	0.487311	0.721469	FALSE
succinylcarnitine	Energy	0.0925593	-2.18301	0.512791	FALSE
sulfate*	Xenobiotics	0.786939	-0.231297	0.910856	FALSE
taurine	Amino Acid	0.070527	-0.817121	0.481434	FALSE
thiamin (Vitamin B1)	Cofactors and Vitamins	0.353412	0.422971	0.721469	FALSE
thiamin diphosphate	Cofactors and Vitamins	0.219735	0.191074	0.6176	FALSE
threonate	Cofactors and Vitamins	0.257312	-2.5261	0.636579	FALSE
threonine	Amino Acid	0.84137	-0.13543	0.937628	FALSE
threonylphenylalanine	Peptide	0.454891	1.41117	0.766217	FALSE
thymidine	Nucleotide	0.112407	1.27119	0.527533	FALSE
thymidine 5'-monophosphate	Nucleotide	0.0094545	-3.91492	0.195256	FALSE
thymine	Nucleotide	0.942625	0.0605929	0.969439	FALSE
tiglylcarnitine	Amino Acid	0.039625	-1.72445	0.371751	FALSE
trans-4-hydroxyproline	Amino Acid	0.600968	-0.11322	0.819881	FALSE
tricosanoyl sphingomyelin (d18:1/23:0)*	Lipid	0.803941	-0.365148	0.915761	FALSE
trigonelline (N'-methylnicotinate)	Cofactors and Vitamins	0.389282	-0.416168	0.740182	FALSE
trimethylamine N-oxide	Lipid	0.00298813	-1.074	0.142278	FALSE
tryptophan	Amino Acid	0.335236	2.61691	0.715896	FALSE
tryptophylglycine	Peptide	0.394114	1.49841	0.740182	FALSE
tyrosine	Amino Acid	0.712661	0.094644	0.874292	FALSE
tyrosylglycine	Peptide	0.296316	1.8197	0.673446	FALSE
UDP-acetylglucosamine/galactosamine	Carbohydrate	0.761875	-0.474149	0.897992	FALSE
UDP-galactose	Carbohydrate	0.676452	0.415109	0.847796	FALSE
UDP-glucose	Carbohydrate	0.574957	0.558913	0.8104	FALSE
UDP-glucuronate	Carbohydrate	0.555506	0.931556	0.804243	FALSE
uracil	Nucleotide	0.390147	-1.5613	0.740182	FALSE
urate	Nucleotide	0.00460445	-0.816524	0.16824	FALSE
uridine	Nucleotide	0.0861046	1.27617	0.49947	FALSE
uridine 3'-monophosphate (3'-UMP)	Nucleotide	0.569436	0.309272	0.809826	FALSE
uridine 5'-diphosphate (UDP)	Nucleotide	0.135926	-1.00834	0.536608	FALSE
uridine 5'-monophosphate (UMP)	Nucleotide	0.0410631	-2.39243	0.371751	FALSE
uridine 5'-triphosphate (UTP)	Nucleotide	0.35904	-1.12877	0.721469	FALSE
valine	Amino Acid	0.879034	0.0083752	0.947332	FALSE
valylglycine	Peptide	0.460723	1.06937	0.767871	FALSE
xanthine	Nucleotide	0.131198	-1.1441	0.534581	FALSE
xanthosine	Nucleotide	0.900157	0.0389157	0.950708	FALSE
