# Supplementary material for: MDM2-Dependent Rewiring of Metabolomic and Lipidomic Profiles in Dedifferentiated Liposarcoma Models
Source: Cancers (Basel). 2020 Aug 4;12(8):2157. doi: 10.3390/cancers12082157 (PMC7463633; doi:10.3390/cancers12082157)
Supplement: Supplementary file 1 [file cancers-12-02157-s001.zip › Supplementary_file_3.xlsx]

## Sheet: README
This file contains the results of the untargeted lipidomic statistical modeling using a linear mixed effect model. Cell line has been coded as a random effect in these linear models to control for variability introduced by use of multiple cell lines per group. “Treatment” refers to atorvastatin treatment. The statistical criteria used to assign significance were log2 fold change > 0.75 and FDR-ad…

## Sheet: MDM2 Higher vs Lower, Untreated
name	LipidMaps_Class	Raw_p	log2(MDM2 higher)-log2(MDM2 lower)	FDR	significant
AcCar(16:0)	Fatty esters	0.925872	-0.0771587	0.984171	FALSE
AcCar(18:1)	Fatty esters	0.523238	-0.773866	0.92972	FALSE
BMP(16:0_18:0)	Glycerophosphoglycerols	0.161946	-1.1281	0.780399	FALSE
BMP(16:0_20:1)	Glycerophosphoglycerols	0.45184	-0.393954	0.896998	FALSE
BMP(18:0_18:1)	Glycerophosphoglycerols	0.441067	-0.50729	0.896998	FALSE
BMP(18:0_18:0)	Glycerophosphoglycerols	0.58836	-0.3181	0.951108	FALSE
CE(18:2)	Sterols	0.773784	0.430729	0.966979	FALSE
Cer-NDS(d18:0/16:0)	Ceramides	0.591803	0.888512	0.951659	FALSE
Cer-NDS(d18:0/24:1)	Ceramides	0.924682	0.0649486	0.984171	FALSE
Cer-NS(d18:1/16:0)	Ceramides	0.141718	1.45211	0.77252	FALSE
DG(16:0_18:0)	Diradylglycerols	0.630135	0.161363	0.951659	FALSE
DG(18:0_18:0)	Diradylglycerols	0.662532	-0.178514	0.951659	FALSE
DG(18:1_18:1)	Diradylglycerols	0.569134	-0.208191	0.942086	FALSE
HexCer-NS(d18:1/16:0)	Neutral glycosphingolipids	0.000170782	2.38537	0.0185285	TRUE
LPC(14:0)	Glycerophosphocholines	0.544298	-0.545003	0.939953	FALSE
LPC(15:1)	Glycerophosphocholines	0.558483	-0.365528	0.942086	FALSE
LPC(16:0)	Glycerophosphocholines	0.534279	-0.541094	0.937157	FALSE
LPC(16:1)	Glycerophosphocholines	0.46774	-1.03366	0.910083	FALSE
LPC(18:0)	Glycerophosphocholines	0.655942	0.53765	0.951659	FALSE
LPC(18:1)	Glycerophosphocholines	0.364147	-0.633245	0.846602	FALSE
LPC(20:3)	Glycerophosphocholines	0.358302	-0.894413	0.84365	FALSE
LPC(20:4)	Glycerophosphocholines	0.787168	-0.337692	0.966979	FALSE
LPC(22:5)	Glycerophosphocholines	0.509101	-0.728024	0.924984	FALSE
LPC(24:1)	Glycerophosphocholines	0.452671	-0.632204	0.896998	FALSE
LPC(26:0)	Glycerophosphocholines	0.920087	0.100942	0.984171	FALSE
LPE(16:0)	Glycerophosphoethanolamines	0.924106	0.0800199	0.984171	FALSE
LPE(18:0)	Glycerophosphoethanolamines	0.335583	0.845779	0.84365	FALSE
LPE(20:4)	Glycerophosphoethanolamines	0.838798	-0.131199	0.966979	FALSE
MGDG(13:0_18:2)	Glycosyldiradylglycerols	0.57176	-0.342443	0.942086	FALSE
MGDG(13:0_22:5)	Glycosyldiradylglycerols	0.959887	-0.036658	0.984832	FALSE
MGDG(15:0_18:2)	Glycosyldiradylglycerols	0.355394	-0.584652	0.84365	FALSE
MGDG(16:0_20:5)	Glycosyldiradylglycerols	0.292649	-0.622912	0.84365	FALSE
MGDG(16:0_18:3)	Glycosyldiradylglycerols	0.0836556	-0.977933	0.606799	FALSE
MGDG(16:0_22:6)	Glycosyldiradylglycerols	0.00029063	-1.88861	0.0185285	TRUE
MGDG(16:1_22:5)	Glycosyldiradylglycerols	0.0171719	-2.15835	0.32104	FALSE
MGDG(18:1_20:3)	Glycosyldiradylglycerols	0.25382	-0.99342	0.814496	FALSE
MGDG(18:1_20:4)	Glycosyldiradylglycerols	0.0160701	-1.92127	0.314097	FALSE
MGDG(9:0_22:0)	Glycosyldiradylglycerols	0.285058	-0.360488	0.84365	FALSE
MGDG(9:0_9:0)	Glycosyldiradylglycerols	0.821686	0.245961	0.966979	FALSE
OxTG(16:1_18:1_15:0(CHO))	Triradylglycerols	0.357765	0.628917	0.84365	FALSE
OxTG(16:0_16:0_18:1(OOO))	Triradylglycerols	0.488642	0.642227	0.924984	FALSE
OxTG(16:0_18:1_20:1(OOO))	Triradylglycerols	0.675244	0.452748	0.951659	FALSE
OxTG(16:1_18:0_17:2(OH))	Triradylglycerols	0.227896	1.01328	0.814496	FALSE
OxTG(16:0_18:0_18:1(OOO))	Triradylglycerols	0.795156	0.276627	0.966979	FALSE
PC(13:0_16:1)	Glycerophosphocholines	0.968626	0.028832	0.984832	FALSE
PC(14:0_16:1)	Glycerophosphocholines	0.674201	0.338324	0.951659	FALSE
PC(14:0_14:1)	Glycerophosphocholines	0.740333	0.458878	0.966979	FALSE
PC(14:0_17:1)	Glycerophosphocholines	0.933756	0.0956069	0.984171	FALSE
PC(14:0_26:0)	Glycerophosphocholines	0.710388	-0.330992	0.962798	FALSE
PC(14:0_20:4)	Glycerophosphocholines	0.838123	-0.163327	0.966979	FALSE
PC(14:1_16:1)	Glycerophosphocholines	0.992485	0.0127969	0.996176	FALSE
PC(15:0_18:2)	Glycerophosphocholines	0.919327	0.0562284	0.984171	FALSE
PC(15:0_22:4)	Glycerophosphocholines	0.364236	0.361499	0.846602	FALSE
PC(15:0_16:0)	Glycerophosphocholines	0.678177	0.12378	0.951659	FALSE
PC(15:0_16:1)	Glycerophosphocholines	0.968754	-0.0394856	0.984832	FALSE
PC(15:0_22:5)	Glycerophosphocholines	0.284502	0.536337	0.84365	FALSE
PC(15:0_20:3)	Glycerophosphocholines	0.0536341	0.772284	0.485422	FALSE
PC(15:1_22:5)	Glycerophosphocholines	0.742977	0.364442	0.966979	FALSE
PC(15:1_16:1)	Glycerophosphocholines	0.801559	-0.277429	0.966979	FALSE
PC(15:1_18:2)	Glycerophosphocholines	0.338089	0.842271	0.84365	FALSE
PC(15:1_22:6)	Glycerophosphocholines	0.634952	-0.393751	0.951659	FALSE
PC(15:1_20:1)	Glycerophosphocholines	0.581514	-0.304824	0.946894	FALSE
PC(15:1_16:0)	Glycerophosphocholines	0.837796	0.161168	0.966979	FALSE
PC(15:1_20:3)	Glycerophosphocholines	0.772888	0.16209	0.966979	FALSE
PC(15:1_18:1)	Glycerophosphocholines	0.954264	0.0248051	0.984832	FALSE
PC(15:1_22:4)	Glycerophosphocholines	0.774728	0.225163	0.966979	FALSE
PC(16:0_16:1)	Glycerophosphocholines	0.863154	-0.140386	0.974846	FALSE
PC(16:0_20:5)	Glycerophosphocholines	0.401363	-0.459034	0.883114	FALSE
PC(16:0_22:6)	Glycerophosphocholines	0.322678	-0.777033	0.84365	FALSE
PC(16:0_18:1)	Glycerophosphocholines	0.0259138	-0.341233	0.348217	FALSE
PC(16:0_18:0)	Glycerophosphocholines	0.67944	-0.201388	0.951659	FALSE
PC(16:0_24:1)	Glycerophosphocholines	0.420932	-0.49307	0.896095	FALSE
PC(16:0_26:0)	Glycerophosphocholines	0.521399	-0.823188	0.92972	FALSE
PC(16:0_20:3)	Glycerophosphocholines	0.646166	-0.109349	0.951659	FALSE
PC(16:0_20:1)	Glycerophosphocholines	0.923825	0.0220132	0.984171	FALSE
PC(16:0_18:2)	Glycerophosphocholines	0.393904	-0.191287	0.879103	FALSE
PC(16:0_17:0)	Glycerophosphocholines	0.56105	-0.135005	0.942086	FALSE
PC(16:0_16:0)	Glycerophosphocholines	0.783243	-0.0833345	0.966979	FALSE
PC(16:0_20:0)	Glycerophosphocholines	0.201368	0.222621	0.811732	FALSE
PC(16:0_20:4)	Glycerophosphocholines	0.638996	-0.407064	0.951659	FALSE
PC(16:0_17:1)	Glycerophosphocholines	0.872943	-0.173562	0.978695	FALSE
PC(16:1_17:0)	Glycerophosphocholines	0.715477	0.244978	0.962798	FALSE
PC(16:1_18:0)	Glycerophosphocholines	0.518007	0.357091	0.928097	FALSE
PC(16:1_18:2)	Glycerophosphocholines	0.31412	-0.646623	0.84365	FALSE
PC(16:1_16:1)	Glycerophosphocholines	0.713641	-0.27096	0.962798	FALSE
PC(16:1_18:3)	Glycerophosphocholines	0.601293	0.262646	0.951659	FALSE
PC(16:1_22:5)	Glycerophosphocholines	0.247882	-0.820319	0.814496	FALSE
PC(16:1_18:1)	Glycerophosphocholines	0.253563	-0.429166	0.814496	FALSE
PC(16:1_22:4)	Glycerophosphocholines	0.725279	0.12384	0.962798	FALSE
PC(16:1_20:3)	Glycerophosphocholines	0.832336	0.0414054	0.966979	FALSE
PC(17:0_18:0)	Glycerophosphocholines	0.698304	0.151403	0.962798	FALSE
PC(17:0_18:2)	Glycerophosphocholines	0.495631	0.129794	0.924984	FALSE
PC(17:0_18:1)	Glycerophosphocholines	0.45118	-0.135092	0.896998	FALSE
PC(17:0_20:4)	Glycerophosphocholines	0.806933	0.177867	0.966979	FALSE
PC(17:1_18:2)	Glycerophosphocholines	0.247981	0.316942	0.814496	FALSE
PC(17:1_18:1)	Glycerophosphocholines	0.445892	0.325938	0.896998	FALSE
PC(17:1_20:1)	Glycerophosphocholines	0.305162	0.322931	0.84365	FALSE
PC(17:2_20:4)	Glycerophosphocholines	0.0874919	-0.527295	0.606799	FALSE
PC(18:0_18:1)	Glycerophosphocholines	0.828416	0.0684549	0.966979	FALSE
PC(18:0_18:2)	Glycerophosphocholines	0.50139	0.607705	0.924984	FALSE
PC(18:0_20:4)	Glycerophosphocholines	0.800197	0.195868	0.966979	FALSE
PC(18:0_20:2)	Glycerophosphocholines	0.624122	-0.16788	0.951659	FALSE
PC(18:0_22:5)	Glycerophosphocholines	0.503246	-0.332297	0.924984	FALSE
PC(18:0_22:2)	Glycerophosphocholines	0.6529	-0.166761	0.951659	FALSE
PC(18:1_19:0)	Glycerophosphocholines	0.736743	-0.156226	0.966979	FALSE
PC(18:1_18:2)	Glycerophosphocholines	0.727993	0.255585	0.963191	FALSE
PC(18:1_20:4)	Glycerophosphocholines	0.440701	-0.544464	0.896998	FALSE
PC(18:1_18:1)	Glycerophosphocholines	0.298013	-0.174108	0.84365	FALSE
PC(18:1_20:0)	Glycerophosphocholines	0.423796	0.209181	0.896095	FALSE
PC(18:1_24:1)	Glycerophosphocholines	0.463826	-0.559442	0.906569	FALSE
PC(18:1_22:6)	Glycerophosphocholines	0.151653	-1.46631	0.77252	FALSE
PC(18:1_22:5)	Glycerophosphocholines	0.298936	-0.631496	0.84365	FALSE
PC(18:1_22:2)	Glycerophosphocholines	0.969844	-0.0119743	0.984832	FALSE
PC(18:1_20:3)	Glycerophosphocholines	0.0362244	0.87371	0.410594	FALSE
PC(18:1_26:0)	Glycerophosphocholines	0.768972	-0.314674	0.966979	FALSE
PC(18:1_22:3)	Glycerophosphocholines	0.383544	-0.639672	0.872614	FALSE
PC(18:1_20:5)	Glycerophosphocholines	0.262898	-0.545765	0.819176	FALSE
PC(18:1_20:2)	Glycerophosphocholines	0.498094	-0.192131	0.924984	FALSE
PC(18:2_24:1)	Glycerophosphocholines	0.342521	0.382153	0.84365	FALSE
PC(18:2_20:2)	Glycerophosphocholines	0.278609	0.760973	0.84365	FALSE
PC(18:2_18:2)	Glycerophosphocholines	0.431489	0.860071	0.896331	FALSE
PC(20:1_22:5)	Glycerophosphocholines	0.648057	-0.462475	0.951659	FALSE
PC(20:2_20:3)	Glycerophosphocholines	0.953822	0.0312867	0.984832	FALSE
PC(20:3_22:1)	Glycerophosphocholines	0.876274	-0.0921479	0.978695	FALSE
PC(20:3_20:4)	Glycerophosphocholines	0.675632	-0.405222	0.951659	FALSE
PE(16:0_18:0)	Glycerophosphoethanolamines	0.593361	-0.22633	0.951659	FALSE
PE(16:0_20:4)	Glycerophosphoethanolamines	0.723407	0.298719	0.962798	FALSE
PE(16:0_16:1)	Glycerophosphoethanolamines	0.637248	0.50862	0.951659	FALSE
PE(16:0_22:4)	Glycerophosphoethanolamines	0.235639	0.946098	0.814496	FALSE
PE(16:0_22:6)	Glycerophosphoethanolamines	0.97109	-0.0472618	0.984832	FALSE
PE(16:1_24:0)	Glycerophosphoethanolamines	0.2087	0.456587	0.811732	FALSE
PE(16:1_20:4)	Glycerophosphoethanolamines	0.657345	-0.393355	0.951659	FALSE
PE(17:1_18:1)	Glycerophosphoethanolamines	0.888406	-0.116192	0.984171	FALSE
PE(18:0_22:5)	Glycerophosphoethanolamines	0.477805	0.738861	0.921328	FALSE
PE(18:0_18:1)	Glycerophosphoethanolamines	0.354668	0.400989	0.84365	FALSE
PE(18:0_20:4)	Glycerophosphoethanolamines	0.217091	0.728364	0.811732	FALSE
PE(18:0_20:3)	Glycerophosphoethanolamines	0.933818	0.0494312	0.984171	FALSE
PE(18:1_18:2)	Glycerophosphoethanolamines	0.103277	1.32711	0.672228	FALSE
PE(18:1_20:5)	Glycerophosphoethanolamines	0.485821	-0.376221	0.924984	FALSE
PE(18:1_22:1)	Glycerophosphoethanolamines	0.671256	0.185154	0.951659	FALSE
PE(18:1_24:1)	Glycerophosphoethanolamines	0.754311	0.153302	0.966979	FALSE
PE(18:1_22:5)	Glycerophosphoethanolamines	0.527722	-0.36211	0.933829	FALSE
PE(18:1_20:3)	Glycerophosphoethanolamines	0.690861	0.168109	0.961392	FALSE
PE(18:2_22:6)	Glycerophosphoethanolamines	0.170376	0.93341	0.780399	FALSE
PG(18:1_18:1)	Glycerophosphoglycerols	0.425931	-0.355599	0.896095	FALSE
Plasmanyl-PC(O-16:0/17:0)	Glycerophosphocholines	0.660598	-0.323071	0.951659	FALSE
Plasmanyl-PC(O-16:0/22:6)	Glycerophosphocholines	0.0189591	-1.64049	0.326096	FALSE
Plasmanyl-PC(O-16:0/16:1)	Glycerophosphocholines	0.293734	-0.848719	0.84365	FALSE
Plasmanyl-PC(O-22:1/18:2)	Glycerophosphocholines	0.352293	-0.264637	0.84365	FALSE
Plasmanyl-PC(O-16:0/18:2)	Glycerophosphocholines	0.894071	-0.136623	0.984171	FALSE
Plasmanyl-PC(O-24:1/18:1)	Glycerophosphocholines	0.0477631	-0.597024	0.466775	FALSE
Plasmanyl-PC(O-16:1/26:0)	Glycerophosphocholines	0.610476	-0.301276	0.951659	FALSE
Plasmanyl-PC(O-18:1/22:5)	Glycerophosphocholines	0.0228864	-0.821022	0.348217	FALSE
Plasmanyl-LPC(O-16:1)	Glycerophosphocholines	0.151837	-0.825658	0.77252	FALSE
Plasmanyl-LPC(O-16:0)	Glycerophosphocholines	0.31899	-0.780844	0.84365	FALSE
Plasmanyl-PC(O-16:0/20:4)	Glycerophosphocholines	0.137031	-1.08311	0.77252	FALSE
Plasmanyl-PC(O-16:0/22:3)	Glycerophosphocholines	0.154042	-0.889645	0.77252	FALSE
Plasmanyl-PC(O-22:0/20:4)	Glycerophosphocholines	0.181712	-0.784403	0.780399	FALSE
Plasmanyl-PC(O-18:0/22:4)	Glycerophosphocholines	0.402536	-0.50438	0.883114	FALSE
Plasmanyl-PC(O-22:1/20:3)	Glycerophosphocholines	0.572314	-0.323495	0.942086	FALSE
Plasmanyl-PC(O-16:0/16:0)	Glycerophosphocholines	0.0553155	-1.18841	0.485422	FALSE
Plasmanyl-PC(O-16:0/20:2)	Glycerophosphocholines	0.380791	-0.602784	0.870959	FALSE
Plasmanyl-PC(O-18:0/20:2)	Glycerophosphocholines	0.237516	-0.936687	0.814496	FALSE
Plasmanyl-PC(O-22:0/16:0)	Glycerophosphocholines	0.827928	-0.177396	0.966979	FALSE
Plasmanyl-PC(O-18:0/18:1)	Glycerophosphocholines	0.370343	-0.795925	0.856169	FALSE
Plasmanyl-PC(O-18:1/22:4)	Glycerophosphocholines	0.167246	-1.05329	0.780399	FALSE
Plasmanyl-PC(O-18:0/20:4)	Glycerophosphocholines	0.272383	-0.881443	0.836606	FALSE
Plasmanyl-PC(O-16:0/22:4)	Glycerophosphocholines	0.0595835	-1.30439	0.502371	FALSE
Plasmanyl-PC(O-16:0/20:3)	Glycerophosphocholines	0.555964	-0.334866	0.942086	FALSE
Plasmanyl-PC(O-20:0/16:0)	Glycerophosphocholines	0.825917	-0.188363	0.966979	FALSE
Plasmenyl-PE(P-18:1/22:5)	Glycerophosphoethanolamines	0.187709	-0.917438	0.78364	FALSE
Plasmenyl-PE(P-16:0/22:2)	Glycerophosphoethanolamines	0.396698	-0.566647	0.87928	FALSE
Plasmenyl-PE(P-16:0/22:1)	Glycerophosphoethanolamines	0.747461	-0.254714	0.966979	FALSE
Plasmenyl-PE(P-20:0/18:1)	Glycerophosphoethanolamines	0.331926	-1.53005	0.84365	FALSE
Plasmenyl-PC(P-16:0/20:4)	Glycerophosphocholines	0.379644	-0.407816	0.870959	FALSE
Plasmenyl-PE(P-16:0/22:4)	Glycerophosphoethanolamines	0.704744	0.210376	0.962798	FALSE
Plasmenyl-PC(P-16:1/24:0)	Glycerophosphocholines	0.178823	-0.609642	0.780399	FALSE
Plasmenyl-PC(P-18:0/20:4)	Glycerophosphocholines	0.0767618	-1.24172	0.57908	FALSE
Plasmenyl-PC(P-18:0/22:6)	Glycerophosphocholines	0.182832	-1.25825	0.780399	FALSE
Plasmenyl-PC(P-18:0/22:5)	Glycerophosphocholines	5.2934e-05	-1.65562	0.0178685	TRUE
Plasmenyl-PC(P-18:0/18:1)	Glycerophosphocholines	0.316918	-0.876243	0.84365	FALSE
Plasmenyl-PE(P-18:1/22:6)	Glycerophosphoethanolamines	0.316032	-1.15564	0.84365	FALSE
Plasmenyl-PE(P-18:0/22:2)	Glycerophosphoethanolamines	0.819691	-0.144414	0.966979	FALSE
Plasmenyl-PE(P-16:0/18:1)	Glycerophosphoethanolamines	0.423957	-0.440914	0.896095	FALSE
Plasmenyl-PE(P-16:0/20:4)	Glycerophosphoethanolamines	0.3297	-0.273177	0.84365	FALSE
Plasmenyl-PE(P-18:0/22:5)	Glycerophosphoethanolamines	0.926219	0.0340217	0.984171	FALSE
Plasmenyl-PE(P-18:0/22:3)	Glycerophosphoethanolamines	0.0871207	-1.25864	0.606799	FALSE
Plasmenyl-PC(P-16:0/16:1)	Glycerophosphocholines	0.0505262	-0.859982	0.482806	FALSE
Plasmenyl-PC(P-18:1/22:4)	Glycerophosphocholines	0.0460317	-1.07398	0.464503	FALSE
Plasmenyl-PE(P-18:0/18:1)	Glycerophosphoethanolamines	0.0865879	-0.903403	0.606799	FALSE
Plasmenyl-PC(P-16:0/20:1)	Glycerophosphocholines	0.138998	-0.935568	0.77252	FALSE
Plasmenyl-PE(P-18:1/22:3)	Glycerophosphoethanolamines	0.807802	0.233118	0.966979	FALSE
Plasmenyl-PC(P-18:0/22:4)	Glycerophosphocholines	0.0759313	-0.958209	0.57908	FALSE
Plasmenyl-PC(P-24:0/18:2)	Glycerophosphocholines	0.998653	0.00107365	0.998653	FALSE
Plasmenyl-PE(P-18:1/18:1)	Glycerophosphoethanolamines	0.933727	0.0777106	0.984171	FALSE
Plasmenyl-PC(P-16:1/18:1)	Glycerophosphocholines	0.232355	-0.425492	0.814496	FALSE
Plasmenyl-PC(P-22:0/16:0)	Glycerophosphocholines	0.506196	-0.38254	0.924984	FALSE
Plasmenyl-PC(P-16:0/18:1)	Glycerophosphocholines	0.215403	-0.599826	0.811732	FALSE
Plasmenyl-PC(P-18:1/20:4)	Glycerophosphocholines	0.000301627	-1.22659	0.0185285	TRUE
Plasmenyl-PE(P-16:0/22:5)	Glycerophosphoethanolamines	0.676815	-0.227317	0.951659	FALSE
Plasmenyl-PC(P-18:1/18:2)	Glycerophosphocholines	0.241962	-0.970196	0.814496	FALSE
Plasmenyl-PC(P-16:0/22:1)	Glycerophosphocholines	0.216108	-0.981313	0.811732	FALSE
Plasmenyl-PC(P-18:1/21:0)	Glycerophosphocholines	0.178749	-0.261162	0.780399	FALSE
Plasmenyl-PC(P-16:0/22:6)	Glycerophosphocholines	0.157894	-0.775295	0.780395	FALSE
Plasmenyl-PC(P-16:1/21:0)	Glycerophosphocholines	0.169767	-1.1091	0.780399	FALSE
Plasmenyl-PE(P-18:1/22:4)	Glycerophosphoethanolamines	0.750984	-0.241386	0.966979	FALSE
Plasmenyl-PC(P-16:0/20:3)	Glycerophosphocholines	0.539261	-0.336001	0.937157	FALSE
Plasmenyl-PC(P-20:1/18:1)	Glycerophosphocholines	0.0368505	-1.03486	0.410594	FALSE
Plasmenyl-PE(P-16:0/16:1)	Glycerophosphoethanolamines	0.646374	-0.401707	0.951659	FALSE
Plasmenyl-PC(P-16:1/17:0)	Glycerophosphocholines	0.253655	-1.37015	0.814496	FALSE
Plasmenyl-PC(P-16:0/22:4)	Glycerophosphocholines	0.114365	-0.787402	0.713282	FALSE
Plasmenyl-PC(P-22:0/20:4)	Glycerophosphocholines	0.205289	-0.280436	0.811732	FALSE
Plasmenyl-PC(P-16:1/20:5)	Glycerophosphocholines	0.336208	-0.387744	0.84365	FALSE
PS(16:0_18:1)	Glycerophosphoserines	0.952033	-0.0357365	0.984832	FALSE
PS(17:0_23:0)	Glycerophosphoserines	0.00205149	1.13898	0.0958029	FALSE
PS(18:0_18:1)	Glycerophosphoserines	0.346322	-0.716976	0.84365	FALSE
PS(18:0_22:4)	Glycerophosphoserines	0.985407	-0.0177607	0.994312	FALSE
PS(18:0_22:5)	Glycerophosphoserines	0.462304	-0.412475	0.906569	FALSE
PS(18:1_18:1)	Glycerophosphoserines	0.428533	0.529956	0.896095	FALSE
PS(19:0_20:4)	Glycerophosphoserines	0.882224	0.169762	0.981593	FALSE
SM(d16:1/24:1)	Phosphosphingolipids	0.0372399	-0.731265	0.410594	FALSE
SM(d16:1/24:0)	Phosphosphingolipids	0.0649619	-0.559991	0.527049	FALSE
SM(d17:1/24:1)	Phosphosphingolipids	0.0107656	-2.32579	0.280444	FALSE
SM(d18:0/16:0)	Phosphosphingolipids	0.0110873	-0.851295	0.280444	FALSE
SM(d18:0/24:0)	Phosphosphingolipids	0.000249756	-1.30264	0.0185285	TRUE
SM(d18:1/12:0)	Phosphosphingolipids	0.846928	-0.0434908	0.973741	FALSE
SM(d18:1/16:0)	Phosphosphingolipids	0.0829116	0.321471	0.606799	FALSE
SM(d18:1/18:0)	Phosphosphingolipids	0.676763	-0.0980485	0.951659	FALSE
SM(d18:1/24:1)	Phosphosphingolipids	8.31092e-05	-1.26797	0.0178685	TRUE
SM(d18:1/24:0)	Phosphosphingolipids	0.00478466	-1.18769	0.159558	FALSE
SM(d18:1/17:0)	Phosphosphingolipids	0.637134	0.135381	0.951659	FALSE
SM(d18:1/18:1)	Phosphosphingolipids	0.0130849	-0.625954	0.281325	FALSE
SM(d18:1/26:0)	Phosphosphingolipids	0.0100433	-1.66604	0.280444	FALSE
SM(d18:2/14:0)	Phosphosphingolipids	0.760665	-0.0717919	0.966979	FALSE
SM(d18:2/16:0)	Phosphosphingolipids	0.236916	-0.480908	0.814496	FALSE
SM(d18:2/24:1)	Phosphosphingolipids	0.00222798	-1.19779	0.0958029	FALSE
SM(d18:2/18:3)	Phosphosphingolipids	0.123871	-0.34189	0.750207	FALSE
SM(d20:2/24:1)	Phosphosphingolipids	0.0450872	-1.82334	0.464503	FALSE
TG(14:0_16:0_18:0)	Triradylglycerols	0.0287981	0.97044	0.364212	FALSE
TG(14:0_16:1_18:1)	Triradylglycerols	0.569645	0.543782	0.942086	FALSE
TG(14:0_16:1_18:2)	Triradylglycerols	0.620159	0.524747	0.951659	FALSE
TG(14:0_16:0_16:1)	Triradylglycerols	0.214737	0.976011	0.811732	FALSE
TG(14:0_16:0_18:1)	Triradylglycerols	0.307744	0.752486	0.84365	FALSE
TG(14:1_16:0_16:1)	Triradylglycerols	0.540243	0.459102	0.937157	FALSE
TG(15:0_16:0_18:1)	Triradylglycerols	0.145015	1.00841	0.77252	FALSE
TG(16:0_16:1_20:4)	Triradylglycerols	0.734607	0.289859	0.966979	FALSE
TG(16:0_18:1_18:2)	Triradylglycerols	0.651333	0.492038	0.951659	FALSE
TG(16:0_18:1_24:1)	Triradylglycerols	0.632273	0.485572	0.951659	FALSE
TG(16:0_17:1_18:1)	Triradylglycerols	0.253028	0.945944	0.814496	FALSE
TG(16:0_18:0_18:1)	Triradylglycerols	0.27579	1.21472	0.841063	FALSE
TG(16:0_18:0_22:1)	Triradylglycerols	0.359042	1.03819	0.84365	FALSE
TG(16:0_16:1_18:1)	Triradylglycerols	0.514938	0.582314	0.926458	FALSE
TG(16:0_18:1_22:3)	Triradylglycerols	0.685738	0.413745	0.957362	FALSE
TG(16:0_16:0_18:1)	Triradylglycerols	0.345825	0.714474	0.84365	FALSE
TG(16:0_16:1_18:2)	Triradylglycerols	0.385851	0.764755	0.873242	FALSE
TG(16:0_18:1_22:4)	Triradylglycerols	0.822357	0.231319	0.966979	FALSE
TG(16:0_16:1_18:3)	Triradylglycerols	0.615156	0.479613	0.951659	FALSE
TG(16:1_18:1_26:0)	Triradylglycerols	0.560025	0.638368	0.942086	FALSE
TG(16:1_18:1_18:2)	Triradylglycerols	0.150529	1.43558	0.77252	FALSE
TG(16:1_18:0_18:1)	Triradylglycerols	0.566319	0.626757	0.942086	FALSE
TG(16:1_18:1_24:1)	Triradylglycerols	0.583551	0.553745	0.946894	FALSE
TG(17:0_18:1_20:2)	Triradylglycerols	0.440274	0.860662	0.896998	FALSE
TG(17:0_18:1_18:2)	Triradylglycerols	0.448549	0.887106	0.896998	FALSE
TG(17:0_18:1_20:3)	Triradylglycerols	0.476248	0.713913	0.921328	FALSE
TG(17:1_18:0_18:1)	Triradylglycerols	0.25741	1.0802	0.819176	FALSE
TG(18:0_18:1_18:2)	Triradylglycerols	0.661036	0.554144	0.951659	FALSE
TG(18:0_18:1_18:1)	Triradylglycerols	0.334317	1.22447	0.84365	FALSE
TG(18:0_18:1_20:1)	Triradylglycerols	0.35583	1.01133	0.84365	FALSE
TG(18:0_18:0_18:1)	Triradylglycerols	0.181489	1.67742	0.780399	FALSE
TG(18:0_18:1_22:5)	Triradylglycerols	0.648565	0.444965	0.951659	FALSE
TG(18:0_18:1_20:2)	Triradylglycerols	0.711795	0.426399	0.962798	FALSE
TG(18:0_18:1_22:4)	Triradylglycerols	0.830233	0.207323	0.966979	FALSE
TG(18:1_20:1_22:3)	Triradylglycerols	0.822877	0.178059	0.966979	FALSE
TG(18:1_18:2_20:3)	Triradylglycerols	0.923599	0.0853794	0.984171	FALSE
TG(18:1_20:3_20:4)	Triradylglycerols	0.960236	-0.0438015	0.984832	FALSE
TG(18:1_18:2_24:0)	Triradylglycerols	0.713491	0.384568	0.962798	FALSE
TG(18:1_20:2_20:4)	Triradylglycerols	0.938782	0.0675089	0.984734	FALSE
TG(18:1_18:2_24:1)	Triradylglycerols	0.462594	0.691845	0.906569	FALSE
TG(18:1_18:2_18:3)	Triradylglycerols	0.760223	0.201942	0.966979	FALSE
TG(18:1_18:2_20:4)	Triradylglycerols	0.927264	0.06218	0.984171	FALSE
TG(18:1_20:4_22:1)	Triradylglycerols	0.82396	0.220642	0.966979	FALSE
Cer-EODS(d18:0/12:1-O-16:0)	Ceramides	0.808885	-0.178207	0.966979	FALSE
Cer-NDS(d18:0/22:0)	Ceramides	0.675064	0.492815	0.951659	FALSE
Cer-NS(d18:1/24:1)	Ceramides	0.77993	0.201663	0.966979	FALSE
Cer-NS(d18:1/22:0)	Ceramides	0.484537	0.758892	0.924984	FALSE
Cer-NS(d18:1/24:0)	Ceramides	0.552076	0.444468	0.942086	FALSE
Cer-NS(d18:2/24:1)	Ceramides	0.946614	-0.0611744	0.984832	FALSE
Cer-NS(d19:2/24:1)	Ceramides	0.804116	0.232792	0.966979	FALSE
Cer-NS(d20:1/24:0)	Ceramides	0.496266	0.569472	0.924984	FALSE
Cer-NS(d18:2/16:0)	Ceramides	0.446098	0.935256	0.896998	FALSE
Cer-NS(d19:1/25:1)	Ceramides	0.874627	0.101644	0.978695	FALSE
Cer-NS(d18:1/14:0)	Ceramides	0.145526	1.79114	0.77252	FALSE
Cer-NS(d18:1/18:0)	Ceramides	0.33494	1.35369	0.84365	FALSE
CL(16:0_18:0_18:0_18:1)	Glycerophosphoglycerophosphoglycerols	0.428994	0.311788	0.896095	FALSE
CL(16:0_18:1_20:0_20:0)	Glycerophosphoglycerophosphoglycerols	0.269911	0.282394	0.834977	FALSE
CL(16:1_18:1_18:1_18:2)	Glycerophosphoglycerophosphoglycerols	0.429292	-0.725041	0.896095	FALSE
CL(18:0_20:0_20:0_20:1)	Glycerophosphoglycerophosphoglycerols	0.327474	0.319128	0.84365	FALSE
CL(18:0_20:2_20:2_20:2)	Glycerophosphoglycerophosphoglycerols	0.538199	-0.154454	0.937157	FALSE
CL(18:1_18:1_18:2_20:3)	Glycerophosphoglycerophosphoglycerols	0.912715	0.0316191	0.984171	FALSE
CL(18:1_20:0_20:1_20:2)	Glycerophosphoglycerophosphoglycerols	0.617026	0.209204	0.951659	FALSE
CL(18:1_20:0_20:1_20:1)	Glycerophosphoglycerophosphoglycerols	0.663387	0.168022	0.951659	FALSE
DMPE(14:0_16:0)	Glycerophosphoethanolamines	0.99386	0.002383	0.996176	FALSE
DMPE(14:1_16:1)	Glycerophosphoethanolamines	0.746124	-0.413781	0.966979	FALSE
DMPE(14:0_16:1)	Glycerophosphoethanolamines	0.826514	0.222942	0.966979	FALSE
DMPE(16:0_22:6)	Glycerophosphoethanolamines	0.243968	-0.673127	0.814496	FALSE
DMPE(16:0_20:4)	Glycerophosphoethanolamines	0.945195	-0.0583364	0.984832	FALSE
DMPE(16:0_24:1)	Glycerophosphoethanolamines	0.353111	-0.366515	0.84365	FALSE
DMPE(16:0_22:1)	Glycerophosphoethanolamines	0.0387026	0.520934	0.416052	FALSE
DMPE(17:1_18:1)	Glycerophosphoethanolamines	0.554104	0.353654	0.942086	FALSE
DMPE(18:0_18:1)	Glycerophosphoethanolamines	0.492592	0.18861	0.924984	FALSE
DMPE(18:0_20:3)	Glycerophosphoethanolamines	0.927051	-0.037699	0.984171	FALSE
DMPE(18:1_20:1)	Glycerophosphoethanolamines	0.289482	-0.260283	0.84365	FALSE
DMPE(18:1_24:1)	Glycerophosphoethanolamines	0.308911	1.04173	0.84365	FALSE
DMPE(18:1_22:2)	Glycerophosphoethanolamines	0.0640202	0.673607	0.527049	FALSE
DMPE(18:1_26:0)	Glycerophosphoethanolamines	0.0899281	-1.44205	0.608843	FALSE
DMPE(20:3_22:1)	Glycerophosphoethanolamines	0.207647	0.746231	0.811732	FALSE
DMPE(20:1_24:1)	Glycerophosphoethanolamines	0.511443	-0.59722	0.924984	FALSE
DMPE(20:4_24:1)	Glycerophosphoethanolamines	0.963475	0.0412998	0.984832	FALSE
FAHFA(16:0/18:2)	Fatty esters	0.0318684	0.586646	0.391526	FALSE
FAHFA(18:0/20:2)	Fatty esters	0.104743	0.459773	0.672228	FALSE
FAHFA(18:0/22:3)	Fatty esters	0.177006	0.367696	0.780399	FALSE
FAHFA(18:2/20:4)	Fatty esters	0.971025	-0.0139192	0.984832	FALSE
HexCer-NS(d18:1/24:1)	Neutral glycosphingolipids	0.153483	0.605527	0.77252	FALSE
HexCer-NS(d18:1/24:0)	Neutral glycosphingolipids	0.00482383	1.32451	0.159558	FALSE
HexCer-NS(d18:1/23:0)	Neutral glycosphingolipids	0.0126146	2.06743	0.281325	FALSE
HexCer-NS(d19:1/25:0)	Neutral glycosphingolipids	0.0160372	1.17492	0.314097	FALSE
HexCer-NS(d18:1/26:1)	Neutral glycosphingolipids	0.0212576	1.16966	0.338547	FALSE
LPE(16:1)	Glycerophosphoethanolamines	0.579495	-0.707843	0.946894	FALSE
LPE(18:1)	Glycerophosphoethanolamines	0.72435	-0.181508	0.962798	FALSE
LPE(18:2)	Glycerophosphoethanolamines	0.411836	0.595216	0.89439	FALSE
LPI(18:1)	Glycerophosphoinositols	0.302428	-0.86871	0.84365	FALSE
LPS(18:0)	Glycerophosphoserines	0.652308	-0.410861	0.951659	FALSE
LPS(22:0)	Glycerophosphoserines	0.176658	-0.698374	0.780399	FALSE
MMPE(18:1_24:0)	Glycerophosphoethanolamines	0.00179013	1.97624	0.0958029	FALSE
MMPE(18:0_20:3)	Glycerophosphoethanolamines	0.944382	0.08505	0.984832	FALSE
MMPE(20:1_24:1)	Glycerophosphoethanolamines	0.00364479	1.38058	0.142478	FALSE
MMPE(20:2_24:1)	Glycerophosphoethanolamines	0.0182662	1.24588	0.326096	FALSE
MMPE(20:1_24:0)	Glycerophosphoethanolamines	0.123199	0.769211	0.750207	FALSE
PC(14:0_16:0)	Glycerophosphocholines	0.0678249	0.398777	0.535956	FALSE
PC(15:0_17:0)	Glycerophosphocholines	0.863759	0.125945	0.974846	FALSE
PC(15:0_15:0)	Glycerophosphocholines	0.0258154	-0.794413	0.348217	FALSE
PC(15:0_17:1)	Glycerophosphocholines	0.8538	0.107553	0.974484	FALSE
PC(17:0_17:0)	Glycerophosphocholines	0.866767	-0.108026	0.975681	FALSE
PC(17:0_20:1)	Glycerophosphocholines	0.54958	0.174392	0.942086	FALSE
PC(17:1_22:2)	Glycerophosphocholines	0.209971	-0.589858	0.811732	FALSE
PC(17:1_22:1)	Glycerophosphocholines	0.237163	-0.327282	0.814496	FALSE
PC(18:0_20:1)	Glycerophosphocholines	0.5405	-0.165125	0.937157	FALSE
PC(18:1_22:1)	Glycerophosphocholines	0.599912	-0.171434	0.951659	FALSE
PC(18:1_20:1)	Glycerophosphocholines	0.883433	-0.0225615	0.981593	FALSE
PC(18:1_24:0)	Glycerophosphocholines	0.324603	-0.727642	0.84365	FALSE
PC(18:2_19:0)	Glycerophosphocholines	0.670849	-0.0778978	0.951659	FALSE
PE(14:0_16:0)	Glycerophosphoethanolamines	0.262431	0.714527	0.819176	FALSE
PE(16:0_17:1)	Glycerophosphoethanolamines	0.722693	0.256841	0.962798	FALSE
PE(16:0_20:3)	Glycerophosphoethanolamines	0.725457	-0.343529	0.962798	FALSE
PE(16:1_18:1)	Glycerophosphoethanolamines	0.8575	-0.161914	0.974484	FALSE
PE(16:1_22:6)	Glycerophosphoethanolamines	0.838336	-0.422892	0.966979	FALSE
PE(17:0_20:4)	Glycerophosphoethanolamines	0.159865	0.650264	0.780399	FALSE
PE(18:0_20:5)	Glycerophosphoethanolamines	0.0270331	0.915533	0.35225	FALSE
PE(18:1_20:4)	Glycerophosphoethanolamines	0.706612	-0.172147	0.962798	FALSE
PE(18:1_22:6)	Glycerophosphoethanolamines	0.714676	-0.405619	0.962798	FALSE
PE(18:1_22:0)	Glycerophosphoethanolamines	0.0119055	0.569157	0.281325	FALSE
PE(18:1_24:0)	Glycerophosphoethanolamines	0.394099	0.25213	0.879103	FALSE
PE(18:1_19:0)	Glycerophosphoethanolamines	0.85827	-0.27401	0.974484	FALSE
PE(20:1_22:3)	Glycerophosphoethanolamines	0.857355	0.0616187	0.974484	FALSE
PE(22:1_22:1)	Glycerophosphoethanolamines	0.574015	-0.433958	0.942086	FALSE
PG(16:0_18:1)	Glycerophosphoglycerols	0.927986	0.0719019	0.984171	FALSE
PG(16:1_18:1)	Glycerophosphoglycerols	0.834766	-0.184301	0.966979	FALSE
PG(18:0_18:1)	Glycerophosphoglycerols	0.506521	0.446763	0.924984	FALSE
PG(18:1_20:3)	Glycerophosphoglycerols	0.153782	-0.553766	0.77252	FALSE
PG(18:1_22:6)	Glycerophosphoglycerols	0.858906	0.0976914	0.974484	FALSE
PG(18:1_22:5)	Glycerophosphoglycerols	0.790242	-0.285455	0.966979	FALSE
PI(16:1_18:1)	Glycerophosphoinositols	0.82185	-0.141052	0.966979	FALSE
PI(16:1_18:2)	Glycerophosphoinositols	0.293158	-2.02306	0.84365	FALSE
PI(18:0_20:3)	Glycerophosphoinositols	0.489119	0.420181	0.924984	FALSE
PI(18:0_22:4)	Glycerophosphoinositols	0.642114	0.237213	0.951659	FALSE
PI(18:0_18:2)	Glycerophosphoinositols	0.82976	-0.234812	0.966979	FALSE
PI(18:0_20:1)	Glycerophosphoinositols	0.0543835	1.85855	0.485422	FALSE
PI(18:0_18:1)	Glycerophosphoinositols	0.779335	0.358369	0.966979	FALSE
Plasmanyl-PS(O-20:0/22:5)	Glycerophosphoserines	0.0204979	-1.53672	0.338547	FALSE
Plasmanyl-PS(O-20:0/18:2)	Glycerophosphoserines	0.814873	0.383408	0.966979	FALSE
Plasmanyl-PE(O-18:0/20:4)	Glycerophosphoethanolamines	0.342229	-1.34181	0.84365	FALSE
Plasmanyl-PS(O-20:0/17:0)	Glycerophosphoserines	0.225027	-0.685232	0.814496	FALSE
Plasmanyl-PS(O-20:0/22:3)	Glycerophosphoserines	0.0685525	-2.32782	0.535956	FALSE
Plasmanyl-PS(O-20:0/18:1)	Glycerophosphoserines	0.0550265	-0.960478	0.485422	FALSE
Plasmanyl-PS(O-18:0/20:0)	Glycerophosphoserines	0.15068	-0.881226	0.77252	FALSE
Plasmanyl-PS(O-20:0/20:3)	Glycerophosphoserines	0.154504	-1.47532	0.77252	FALSE
Plasmanyl-PC(O-16:1/18:1)	Glycerophosphocholines	0.0240876	-1.08706	0.348217	FALSE
Plasmanyl-PC(O-18:1/18:1)	Glycerophosphocholines	0.334555	-0.822886	0.84365	FALSE
Plasmanyl-PC(O-16:0/20:1)	Glycerophosphocholines	0.511968	-0.674825	0.924984	FALSE
Plasmanyl-PS(O-20:0/22:2)	Glycerophosphoserines	0.0243488	-2.05166	0.348217	FALSE
Plasmanyl-PS(O-20:0/16:0)	Glycerophosphoserines	0.0464503	-0.957422	0.464503	FALSE
Plasmenyl-PE(P-16:0/18:2)	Glycerophosphoethanolamines	0.938932	-0.0945924	0.984734	FALSE
Plasmenyl-PE(P-16:0/20:5)	Glycerophosphoethanolamines	0.925349	-0.0854117	0.984171	FALSE
Plasmenyl-PE(P-16:0/20:3)	Glycerophosphoethanolamines	0.900394	0.0596658	0.984171	FALSE
Plasmenyl-PE(P-16:0/20:1)	Glycerophosphoethanolamines	0.835967	-0.144078	0.966979	FALSE
Plasmenyl-PE(P-20:0/16:0)	Glycerophosphoethanolamines	0.211383	-0.871894	0.811732	FALSE
Plasmenyl-PS(P-20:0/20:3)	Glycerophosphoserines	0.249349	-1.04115	0.814496	FALSE
Plasmenyl-PE(P-16:0/22:6)	Glycerophosphoethanolamines	0.321302	-0.973311	0.84365	FALSE
Plasmenyl-PE(P-18:1/20:5)	Glycerophosphoethanolamines	0.394574	-0.442688	0.879103	FALSE
Plasmenyl-PE(P-18:1/20:4)	Glycerophosphoethanolamines	0.201348	-0.544606	0.811732	FALSE
Plasmenyl-PE(P-18:0/22:6)	Glycerophosphoethanolamines	0.0949261	-0.751201	0.627972	FALSE
Plasmenyl-PE(P-18:1/22:1)	Glycerophosphoethanolamines	0.628812	-0.325202	0.951659	FALSE
Plasmenyl-PS(P-18:0/22:0)	Glycerophosphoserines	0.407848	-0.861418	0.890227	FALSE
Plasmenyl-PE(P-20:0/22:6)	Glycerophosphoethanolamines	0.435715	0.631414	0.896998	FALSE
Plasmenyl-PS(P-20:0/24:1)	Glycerophosphoserines	0.14023	-0.841707	0.77252	FALSE
Plasmenyl-PS(P-20:0/20:1)	Glycerophosphoserines	0.0595668	-1.12656	0.502371	FALSE
Plasmenyl-PE(P-20:1/18:1)	Glycerophosphoethanolamines	0.225414	-1.13999	0.814496	FALSE
Plasmenyl-LPE(P-18:1)	Glycerophosphoethanolamines	0.262634	-0.596932	0.819176	FALSE
Plasmenyl-PE(P-18:1/17:1)	Glycerophosphoethanolamines	0.708498	0.492115	0.962798	FALSE
Plasmenyl-PE(P-18:1/17:0)	Glycerophosphoethanolamines	0.913145	-0.0569162	0.984171	FALSE
Plasmenyl-LPE(P-16:0)	Glycerophosphoethanolamines	0.427635	-0.499277	0.896095	FALSE
Plasmenyl-PS(P-20:0/26:0)	Glycerophosphoserines	0.141863	-0.766258	0.77252	FALSE
Plasmenyl-PE(P-18:0/20:3)	Glycerophosphoethanolamines	0.0906184	-1.28929	0.608843	FALSE
Plasmenyl-PS(P-20:1/22:5)	Glycerophosphoserines	0.825992	0.183012	0.966979	FALSE
Plasmenyl-PE(P-20:1/22:3)	Glycerophosphoethanolamines	0.670665	-0.243171	0.951659	FALSE
Plasmenyl-PE(P-16:0/16:0)	Glycerophosphoethanolamines	0.186058	-0.731681	0.78364	FALSE
Plasmenyl-PE(P-18:0/16:0)	Glycerophosphoethanolamines	0.976506	-0.00917536	0.987994	FALSE
Plasmenyl-PE(P-18:1/20:3)	Glycerophosphoethanolamines	0.183303	-0.371095	0.780399	FALSE
Plasmenyl-PE(P-20:1/20:5)	Glycerophosphoethanolamines	0.798551	-0.173219	0.966979	FALSE
PS(16:0_20:1)	Glycerophosphoserines	0.0106296	-0.891749	0.280444	FALSE
PS(18:0_20:3)	Glycerophosphoserines	0.222337	0.398014	0.814496	FALSE
PS(18:1_24:1)	Glycerophosphoserines	0.325664	-0.828884	0.84365	FALSE
PS(18:1_22:1)	Glycerophosphoserines	0.0365699	-0.642869	0.410594	FALSE
PS(18:2_24:1)	Glycerophosphoserines	0.223574	-0.200222	0.814496	FALSE
SM(d16:0/18:1)	Phosphosphingolipids	0.206659	-0.247597	0.811732	FALSE
SM(d17:1/18:0)	Phosphosphingolipids	0.987375	0.00220796	0.994312	FALSE
SM(d18:0/16:1)	Phosphosphingolipids	0.917789	-0.0206436	0.984171	FALSE
SM(d22:0/18:1)	Phosphosphingolipids	0.169006	-0.707574	0.780399	FALSE
SM(d22:1/22:1)	Phosphosphingolipids	0.000187136	-1.99324	0.0185285	TRUE
SM(d25:0/18:1)	Phosphosphingolipids	0.114457	-1.42797	0.713282	FALSE

## Sheet: Treated vs Untreated
name	LipidMaps_Class	Raw_p	log2(Atorvastatin treated)-log2(Untreated)	FDR	significant
AcCar(16:0)	Fatty esters	0.90015	0.0151479	0.933781	FALSE
AcCar(18:1)	Fatty esters	0.547679	0.0826223	0.657826	FALSE
BMP(16:0_18:0)	Glycerophosphoglycerols	0.165386	0.178141	0.27819	FALSE
BMP(16:0_20:1)	Glycerophosphoglycerols	0.254833	0.308905	0.370197	FALSE
BMP(18:0_18:1)	Glycerophosphoglycerols	0.0860527	0.452229	0.170519	FALSE
BMP(18:0_18:0)	Glycerophosphoglycerols	0.00690515	0.573511	0.0274927	FALSE
CE(18:2)	Sterols	0.0394358	0.443609	0.101586	FALSE
Cer-NDS(d18:0/16:0)	Ceramides	6.04691e-08	1.35078	1.14463e-05	TRUE
Cer-NDS(d18:0/24:1)	Ceramides	2.61948e-06	1.24376	0.000102398	TRUE
Cer-NS(d18:1/16:0)	Ceramides	8.85594e-08	0.776709	1.14463e-05	TRUE
DG(16:0_18:0)	Diradylglycerols	0.0117076	0.4415	0.0426632	FALSE
DG(18:0_18:0)	Diradylglycerols	0.00558366	0.444711	0.023772	FALSE
DG(18:1_18:1)	Diradylglycerols	0.362862	0.116425	0.480887	FALSE
HexCer-NS(d18:1/16:0)	Neutral glycosphingolipids	0.00181824	0.419114	0.0105654	FALSE
LPC(14:0)	Glycerophosphocholines	0.338725	0.240679	0.460923	FALSE
LPC(15:1)	Glycerophosphocholines	0.192886	0.237847	0.305308	FALSE
LPC(16:0)	Glycerophosphocholines	0.00441352	0.517663	0.0195651	FALSE
LPC(16:1)	Glycerophosphocholines	0.00886412	0.799063	0.0340319	TRUE
LPC(18:0)	Glycerophosphocholines	5.78111e-07	0.940136	3.10734e-05	TRUE
LPC(18:1)	Glycerophosphocholines	0.00873976	0.54299	0.0338567	FALSE
LPC(20:3)	Glycerophosphocholines	0.00620608	0.641533	0.0255596	FALSE
LPC(20:4)	Glycerophosphocholines	0.000158125	0.933266	0.00226646	TRUE
LPC(22:5)	Glycerophosphocholines	0.0156799	0.687883	0.0526747	FALSE
LPC(24:1)	Glycerophosphocholines	0.541667	-0.0799889	0.654261	FALSE
LPC(26:0)	Glycerophosphocholines	0.0729584	-0.191578	0.153035	FALSE
LPE(16:0)	Glycerophosphoethanolamines	0.102516	0.315275	0.197677	FALSE
LPE(18:0)	Glycerophosphoethanolamines	0.66814	0.104345	0.758048	FALSE
LPE(20:4)	Glycerophosphoethanolamines	0.318752	0.168017	0.442139	FALSE
MGDG(13:0_18:2)	Glycosyldiradylglycerols	0.0668709	0.285659	0.144495	FALSE
MGDG(13:0_22:5)	Glycosyldiradylglycerols	0.0878511	0.326538	0.172493	FALSE
MGDG(15:0_18:2)	Glycosyldiradylglycerols	0.311629	0.168184	0.435067	FALSE
MGDG(16:0_20:5)	Glycosyldiradylglycerols	0.0646984	0.689576	0.14122	FALSE
MGDG(16:0_18:3)	Glycosyldiradylglycerols	0.357751	0.152844	0.477743	FALSE
MGDG(16:0_22:6)	Glycosyldiradylglycerols	0.031287	0.530689	0.0915198	FALSE
MGDG(16:1_22:5)	Glycosyldiradylglycerols	0.196261	0.270751	0.308107	FALSE
MGDG(18:1_20:3)	Glycosyldiradylglycerols	0.0236748	0.438844	0.0733988	FALSE
MGDG(18:1_20:4)	Glycosyldiradylglycerols	0.000340929	0.994065	0.0033318	TRUE
MGDG(9:0_22:0)	Glycosyldiradylglycerols	0.362856	0.170311	0.480887	FALSE
MGDG(9:0_9:0)	Glycosyldiradylglycerols	2.50425e-05	0.923693	0.000566752	TRUE
OxTG(16:1_18:1_15:0(CHO))	Triradylglycerols	0.601756	0.137288	0.703139	FALSE
OxTG(16:0_16:0_18:1(OOO))	Triradylglycerols	0.0153056	0.507301	0.0518222	FALSE
OxTG(16:0_18:1_20:1(OOO))	Triradylglycerols	0.0293742	0.453124	0.0883281	FALSE
OxTG(16:1_18:0_17:2(OH))	Triradylglycerols	0.413086	0.217714	0.527083	FALSE
OxTG(16:0_18:0_18:1(OOO))	Triradylglycerols	0.00650781	0.531624	0.0263996	FALSE
PC(13:0_16:1)	Glycerophosphocholines	0.820811	-0.021183	0.869332	FALSE
PC(14:0_16:1)	Glycerophosphocholines	0.80787	-0.0770737	0.864026	FALSE
PC(14:0_14:1)	Glycerophosphocholines	0.0139358	-0.471306	0.047939	FALSE
PC(14:0_17:1)	Glycerophosphocholines	0.199981	-0.0910251	0.310709	FALSE
PC(14:0_26:0)	Glycerophosphocholines	0.00150478	-0.36135	0.00943283	FALSE
PC(14:0_20:4)	Glycerophosphocholines	0.074232	-0.160008	0.153926	FALSE
PC(14:1_16:1)	Glycerophosphocholines	0.0312116	-0.555333	0.0915198	FALSE
PC(15:0_18:2)	Glycerophosphocholines	0.0121929	-0.347509	0.0429749	FALSE
PC(15:0_22:4)	Glycerophosphocholines	0.117334	0.153589	0.215613	FALSE
PC(15:0_16:0)	Glycerophosphocholines	0.00988891	-0.219094	0.0373003	FALSE
PC(15:0_16:1)	Glycerophosphocholines	0.180042	-0.147822	0.294008	FALSE
PC(15:0_22:5)	Glycerophosphocholines	0.656359	-0.0343325	0.748632	FALSE
PC(15:0_20:3)	Glycerophosphocholines	0.956929	-0.00468062	0.968187	FALSE
PC(15:1_22:5)	Glycerophosphocholines	0.743344	-0.0565049	0.817351	FALSE
PC(15:1_16:1)	Glycerophosphocholines	0.0564029	-0.351646	0.129007	FALSE
PC(15:1_18:2)	Glycerophosphocholines	0.0394924	-0.516163	0.101586	FALSE
PC(15:1_22:6)	Glycerophosphocholines	0.0284069	0.256149	0.0860208	FALSE
PC(15:1_20:1)	Glycerophosphocholines	0.906628	-0.0279537	0.936747	FALSE
PC(15:1_16:0)	Glycerophosphocholines	0.000134203	-0.212521	0.00198991	FALSE
PC(15:1_20:3)	Glycerophosphocholines	0.534833	0.0644336	0.647826	FALSE
PC(15:1_18:1)	Glycerophosphocholines	0.0683803	-0.261963	0.146008	FALSE
PC(15:1_22:4)	Glycerophosphocholines	0.000322725	0.463867	0.00330409	FALSE
PC(16:0_16:1)	Glycerophosphocholines	0.123299	0.434752	0.224655	FALSE
PC(16:0_20:5)	Glycerophosphocholines	0.181056	-0.0987641	0.294008	FALSE
PC(16:0_22:6)	Glycerophosphocholines	0.495346	0.128154	0.609828	FALSE
PC(16:0_18:1)	Glycerophosphocholines	0.50729	-0.0668067	0.617946	FALSE
PC(16:0_18:0)	Glycerophosphocholines	0.139325	0.384587	0.247561	FALSE
PC(16:0_24:1)	Glycerophosphocholines	0.00501619	-0.212223	0.0217875	FALSE
PC(16:0_26:0)	Glycerophosphocholines	0.000984666	-0.431664	0.00682913	FALSE
PC(16:0_20:3)	Glycerophosphocholines	0.000642286	-0.307482	0.00502151	FALSE
PC(16:0_20:1)	Glycerophosphocholines	0.0401112	0.276303	0.101586	FALSE
PC(16:0_18:2)	Glycerophosphocholines	0.0514823	-0.431372	0.12102	FALSE
PC(16:0_17:0)	Glycerophosphocholines	0.198166	-0.150371	0.309859	FALSE
PC(16:0_16:0)	Glycerophosphocholines	0.0424077	-0.23975	0.106019	FALSE
PC(16:0_20:0)	Glycerophosphocholines	0.261286	0.145973	0.376439	FALSE
PC(16:0_20:4)	Glycerophosphocholines	0.17873	0.191888	0.294008	FALSE
PC(16:0_17:1)	Glycerophosphocholines	0.736231	-0.0536694	0.811742	FALSE
PC(16:1_17:0)	Glycerophosphocholines	0.010938	-0.309406	0.0405461	FALSE
PC(16:1_18:0)	Glycerophosphocholines	0.869963	0.02229	0.916872	FALSE
PC(16:1_18:2)	Glycerophosphocholines	0.00151364	-0.810082	0.00943283	TRUE
PC(16:1_16:1)	Glycerophosphocholines	0.0044133	-0.67256	0.0195651	FALSE
PC(16:1_18:3)	Glycerophosphocholines	0.0118705	-0.491603	0.0426948	FALSE
PC(16:1_22:5)	Glycerophosphocholines	0.0412444	-0.216525	0.103714	FALSE
PC(16:1_18:1)	Glycerophosphocholines	0.0121672	-0.366942	0.0429749	FALSE
PC(16:1_22:4)	Glycerophosphocholines	0.928437	0.00854226	0.948285	FALSE
PC(16:1_20:3)	Glycerophosphocholines	0.000177203	-0.431722	0.00234938	FALSE
PC(17:0_18:0)	Glycerophosphocholines	0.0603367	-0.129324	0.135791	FALSE
PC(17:0_18:2)	Glycerophosphocholines	0.035791	-0.250043	0.0972995	FALSE
PC(17:0_18:1)	Glycerophosphocholines	0.142721	0.0774689	0.250218	FALSE
PC(17:0_20:4)	Glycerophosphocholines	0.0534049	0.423407	0.123463	FALSE
PC(17:1_18:2)	Glycerophosphocholines	0.0467681	-0.208564	0.114636	FALSE
PC(17:1_18:1)	Glycerophosphocholines	0.143148	-0.223006	0.250218	FALSE
PC(17:1_20:1)	Glycerophosphocholines	0.00231511	-0.310407	0.0122901	FALSE
PC(17:2_20:4)	Glycerophosphocholines	0.133146	0.286601	0.238553	FALSE
PC(18:0_18:1)	Glycerophosphocholines	0.0677956	0.16728	0.145761	FALSE
PC(18:0_18:2)	Glycerophosphocholines	0.16562	0.223318	0.27819	FALSE
PC(18:0_20:4)	Glycerophosphocholines	0.000283147	0.56953	0.00310454	FALSE
PC(18:0_20:2)	Glycerophosphocholines	0.262632	-0.104963	0.376439	FALSE
PC(18:0_22:5)	Glycerophosphocholines	0.000462687	0.454094	0.00397911	FALSE
PC(18:0_22:2)	Glycerophosphocholines	0.314586	-0.0630519	0.437774	FALSE
PC(18:1_19:0)	Glycerophosphocholines	0.686913	0.102944	0.7692	FALSE
PC(18:1_18:2)	Glycerophosphocholines	0.0632634	-0.297653	0.139504	FALSE
PC(18:1_20:4)	Glycerophosphocholines	0.153347	0.137874	0.264817	FALSE
PC(18:1_18:1)	Glycerophosphocholines	0.0186686	-0.280787	0.0603572	FALSE
PC(18:1_20:0)	Glycerophosphocholines	0.579158	-0.0352051	0.683149	FALSE
PC(18:1_24:1)	Glycerophosphocholines	0.073766	-0.151582	0.153926	FALSE
PC(18:1_22:6)	Glycerophosphocholines	0.482247	0.0628091	0.599325	FALSE
PC(18:1_22:5)	Glycerophosphocholines	0.0526177	0.254199	0.122931	FALSE
PC(18:1_22:2)	Glycerophosphocholines	0.0226746	0.376254	0.0711684	FALSE
PC(18:1_20:3)	Glycerophosphocholines	0.0814896	-0.298169	0.165461	FALSE
PC(18:1_26:0)	Glycerophosphocholines	0.011321	-0.320532	0.0416072	FALSE
PC(18:1_22:3)	Glycerophosphocholines	0.0728311	0.358939	0.153035	FALSE
PC(18:1_20:5)	Glycerophosphocholines	0.258736	-0.156331	0.3746	FALSE
PC(18:1_20:2)	Glycerophosphocholines	0.0137585	-0.198181	0.047711	FALSE
PC(18:2_24:1)	Glycerophosphocholines	0.204003	0.171749	0.311069	FALSE
PC(18:2_20:2)	Glycerophosphocholines	0.00264232	-0.550099	0.0136891	FALSE
PC(18:2_18:2)	Glycerophosphocholines	0.000899004	-0.440642	0.00663979	FALSE
PC(20:1_22:5)	Glycerophosphocholines	0.00162538	0.237744	0.00984387	FALSE
PC(20:2_20:3)	Glycerophosphocholines	0.74512	-0.0564971	0.817351	FALSE
PC(20:3_22:1)	Glycerophosphocholines	0.778538	-0.0444704	0.845382	FALSE
PC(20:3_20:4)	Glycerophosphocholines	0.105129	0.139206	0.19827	FALSE
PE(16:0_18:0)	Glycerophosphoethanolamines	0.36592	-0.162879	0.482655	FALSE
PE(16:0_20:4)	Glycerophosphoethanolamines	0.00297031	-0.207174	0.0150263	FALSE
PE(16:0_16:1)	Glycerophosphoethanolamines	0.809773	-0.0550114	0.864026	FALSE
PE(16:0_22:4)	Glycerophosphoethanolamines	0.797147	-0.0242253	0.859081	FALSE
PE(16:0_22:6)	Glycerophosphoethanolamines	0.051504	-0.213802	0.12102	FALSE
PE(16:1_24:0)	Glycerophosphoethanolamines	0.99889	0.000342679	0.999115	FALSE
PE(16:1_20:4)	Glycerophosphoethanolamines	0.0744571	-0.432026	0.153926	FALSE
PE(17:1_18:1)	Glycerophosphoethanolamines	0.000176402	-0.350067	0.00234938	FALSE
PE(18:0_22:5)	Glycerophosphoethanolamines	0.883303	0.0163362	0.926974	FALSE
PE(18:0_18:1)	Glycerophosphoethanolamines	0.285763	-0.0562985	0.404204	FALSE
PE(18:0_20:4)	Glycerophosphoethanolamines	0.000858452	-0.178915	0.00658684	FALSE
PE(18:0_20:3)	Glycerophosphoethanolamines	0.135912	-0.200999	0.242499	FALSE
PE(18:1_18:2)	Glycerophosphoethanolamines	0.214848	-0.291406	0.323023	FALSE
PE(18:1_20:5)	Glycerophosphoethanolamines	0.0062413	-0.366429	0.0255596	FALSE
PE(18:1_22:1)	Glycerophosphoethanolamines	0.202959	-0.152978	0.310709	FALSE
PE(18:1_24:1)	Glycerophosphoethanolamines	0.000399851	-0.387768	0.00366447	FALSE
PE(18:1_22:5)	Glycerophosphoethanolamines	0.196328	-0.310274	0.308107	FALSE
PE(18:1_20:3)	Glycerophosphoethanolamines	0.119302	-0.177347	0.218296	FALSE
PE(18:2_22:6)	Glycerophosphoethanolamines	0.761424	0.0705724	0.828892	FALSE
PG(18:1_18:1)	Glycerophosphoglycerols	0.182035	0.399689	0.294008	FALSE
Plasmanyl-PC(O-16:0/17:0)	Glycerophosphocholines	0.901208	-0.0121803	0.933781	FALSE
Plasmanyl-PC(O-16:0/22:6)	Glycerophosphocholines	0.921088	0.0203981	0.945269	FALSE
Plasmanyl-PC(O-16:0/16:1)	Glycerophosphocholines	0.544007	0.117502	0.655246	FALSE
Plasmanyl-PC(O-22:1/18:2)	Glycerophosphocholines	0.181818	0.143835	0.294008	FALSE
Plasmanyl-PC(O-16:0/18:2)	Glycerophosphocholines	0.000192413	-0.193219	0.00243346	FALSE
Plasmanyl-PC(O-24:1/18:1)	Glycerophosphocholines	0.202404	-0.110067	0.310709	FALSE
Plasmanyl-PC(O-16:1/26:0)	Glycerophosphocholines	0.000295108	-0.379957	0.00310454	FALSE
Plasmanyl-PC(O-18:1/22:5)	Glycerophosphocholines	0.00970026	0.400232	0.0369125	FALSE
Plasmanyl-LPC(O-16:1)	Glycerophosphocholines	0.000250864	1.04353	0.00283872	TRUE
Plasmanyl-LPC(O-16:0)	Glycerophosphocholines	0.000548815	0.800532	0.00445265	TRUE
Plasmanyl-PC(O-16:0/20:4)	Glycerophosphocholines	0.475888	0.0749884	0.593136	FALSE
Plasmanyl-PC(O-16:0/22:3)	Glycerophosphocholines	0.247796	0.244424	0.362423	FALSE
Plasmanyl-PC(O-22:0/20:4)	Glycerophosphocholines	0.25096	0.245157	0.365806	FALSE
Plasmanyl-PC(O-18:0/22:4)	Glycerophosphocholines	0.0196275	0.25147	0.0629837	FALSE
Plasmanyl-PC(O-22:1/20:3)	Glycerophosphocholines	0.819499	-0.0271785	0.869332	FALSE
Plasmanyl-PC(O-16:0/16:0)	Glycerophosphocholines	0.676328	-0.0598396	0.763309	FALSE
Plasmanyl-PC(O-16:0/20:2)	Glycerophosphocholines	0.113397	0.214573	0.210175	FALSE
Plasmanyl-PC(O-18:0/20:2)	Glycerophosphocholines	0.246732	-0.284212	0.362098	FALSE
Plasmanyl-PC(O-22:0/16:0)	Glycerophosphocholines	0.000591932	-0.313892	0.00471353	FALSE
Plasmanyl-PC(O-18:0/18:1)	Glycerophosphocholines	0.392217	-0.0896436	0.507992	FALSE
Plasmanyl-PC(O-18:1/22:4)	Glycerophosphocholines	8.21148e-06	0.477312	0.00025221	FALSE
Plasmanyl-PC(O-18:0/20:4)	Glycerophosphocholines	0.103385	0.178704	0.198091	FALSE
Plasmanyl-PC(O-16:0/22:4)	Glycerophosphocholines	0.105879	0.147035	0.198811	FALSE
Plasmanyl-PC(O-16:0/20:3)	Glycerophosphocholines	0.173001	0.302392	0.287222	FALSE
Plasmanyl-PC(O-20:0/16:0)	Glycerophosphocholines	0.00278177	-0.283465	0.01424	FALSE
Plasmenyl-PE(P-18:1/22:5)	Glycerophosphoethanolamines	0.346026	-0.118783	0.466982	FALSE
Plasmenyl-PE(P-16:0/22:2)	Glycerophosphoethanolamines	4.58857e-05	-0.164919	0.000896857	FALSE
Plasmenyl-PE(P-16:0/22:1)	Glycerophosphoethanolamines	0.00130228	-0.177454	0.00848453	FALSE
Plasmenyl-PE(P-20:0/18:1)	Glycerophosphoethanolamines	0.701206	-0.0635152	0.779118	FALSE
Plasmenyl-PC(P-16:0/20:4)	Glycerophosphocholines	0.00113139	0.492406	0.00772216	FALSE
Plasmenyl-PE(P-16:0/22:4)	Glycerophosphoethanolamines	0.22319	0.0832201	0.333908	FALSE
Plasmenyl-PC(P-16:1/24:0)	Glycerophosphocholines	0.178097	-0.112704	0.294008	FALSE
Plasmenyl-PC(P-18:0/20:4)	Glycerophosphocholines	0.0726667	0.121325	0.153035	FALSE
Plasmenyl-PC(P-18:0/22:6)	Glycerophosphocholines	0.00172299	0.703019	0.0102901	FALSE
Plasmenyl-PC(P-18:0/22:5)	Glycerophosphocholines	0.00096338	0.281049	0.00679104	FALSE
Plasmenyl-PC(P-18:0/18:1)	Glycerophosphocholines	0.149576	-0.160763	0.260395	FALSE
Plasmenyl-PE(P-18:1/22:6)	Glycerophosphoethanolamines	0.0204316	0.190586	0.0650785	FALSE
Plasmenyl-PE(P-18:0/22:2)	Glycerophosphoethanolamines	0.156844	-0.164184	0.267631	FALSE
Plasmenyl-PE(P-16:0/18:1)	Glycerophosphoethanolamines	0.0341042	0.0876272	0.0964742	FALSE
Plasmenyl-PE(P-16:0/20:4)	Glycerophosphoethanolamines	0.237614	-0.0992244	0.351135	FALSE
Plasmenyl-PE(P-18:0/22:5)	Glycerophosphoethanolamines	0.0839977	0.0736386	0.16878	FALSE
Plasmenyl-PE(P-18:0/22:3)	Glycerophosphoethanolamines	0.594412	0.166627	0.69645	FALSE
Plasmenyl-PC(P-16:0/16:1)	Glycerophosphocholines	0.0537447	0.23981	0.123584	FALSE
Plasmenyl-PC(P-18:1/22:4)	Glycerophosphocholines	0.0172148	0.396879	0.0569412	FALSE
Plasmenyl-PE(P-18:0/18:1)	Glycerophosphoethanolamines	0.0386296	0.273197	0.100671	FALSE
Plasmenyl-PC(P-16:0/20:1)	Glycerophosphocholines	0.412732	0.0871808	0.527083	FALSE
Plasmenyl-PE(P-18:1/22:3)	Glycerophosphoethanolamines	0.388279	0.09098	0.507992	FALSE
Plasmenyl-PC(P-18:0/22:4)	Glycerophosphocholines	0.0102403	0.405025	0.0382899	FALSE
Plasmenyl-PC(P-24:0/18:2)	Glycerophosphocholines	0.206588	-0.126291	0.313897	FALSE
Plasmenyl-PE(P-18:1/18:1)	Glycerophosphoethanolamines	0.964365	-0.00206199	0.97342	FALSE
Plasmenyl-PC(P-16:1/18:1)	Glycerophosphocholines	0.956166	0.00355794	0.968187	FALSE
Plasmenyl-PC(P-22:0/16:0)	Glycerophosphocholines	0.0246961	-0.21007	0.0753144	FALSE
Plasmenyl-PC(P-16:0/18:1)	Glycerophosphocholines	0.103747	0.226234	0.198091	FALSE
Plasmenyl-PC(P-18:1/20:4)	Glycerophosphocholines	0.00615028	0.457097	0.0255596	FALSE
Plasmenyl-PE(P-16:0/22:5)	Glycerophosphoethanolamines	0.0337465	0.273875	0.0960994	FALSE
Plasmenyl-PC(P-18:1/18:2)	Glycerophosphocholines	0.646999	-0.0656193	0.741893	FALSE
Plasmenyl-PC(P-16:0/22:1)	Glycerophosphocholines	0.799941	-0.0376892	0.859936	FALSE
Plasmenyl-PC(P-18:1/21:0)	Glycerophosphocholines	0.656258	0.0566928	0.748632	FALSE
Plasmenyl-PC(P-16:0/22:6)	Glycerophosphocholines	0.000391004	0.816261	0.00366447	TRUE
Plasmenyl-PC(P-16:1/21:0)	Glycerophosphocholines	0.140832	0.148884	0.249209	FALSE
Plasmenyl-PE(P-18:1/22:4)	Glycerophosphoethanolamines	0.00378494	0.183663	0.0176905	FALSE
Plasmenyl-PC(P-16:0/20:3)	Glycerophosphocholines	0.0399406	0.312862	0.101586	FALSE
Plasmenyl-PC(P-20:1/18:1)	Glycerophosphocholines	0.0874814	0.289743	0.172493	FALSE
Plasmenyl-PE(P-16:0/16:1)	Glycerophosphoethanolamines	0.605608	0.0286615	0.705723	FALSE
Plasmenyl-PC(P-16:1/17:0)	Glycerophosphocholines	0.0510062	-0.461389	0.12102	FALSE
Plasmenyl-PC(P-16:0/22:4)	Glycerophosphocholines	0.000415882	0.516519	0.00372561	FALSE
Plasmenyl-PC(P-22:0/20:4)	Glycerophosphocholines	0.213508	0.25356	0.322659	FALSE
Plasmenyl-PC(P-16:1/20:5)	Glycerophosphocholines	0.886102	0.040582	0.926974	FALSE
PS(16:0_18:1)	Glycerophosphoserines	0.272202	-0.0709612	0.387572	FALSE
PS(17:0_23:0)	Glycerophosphoserines	0.013579	0.370814	0.0474714	FALSE
PS(18:0_18:1)	Glycerophosphoserines	0.020828	0.305931	0.0658532	FALSE
PS(18:0_22:4)	Glycerophosphoserines	0.813424	0.0229562	0.865773	FALSE
PS(18:0_22:5)	Glycerophosphoserines	0.756187	0.0295092	0.826583	FALSE
PS(18:1_18:1)	Glycerophosphoserines	0.0441144	-0.279608	0.109239	FALSE
PS(19:0_20:4)	Glycerophosphoserines	0.00768974	-0.235803	0.0300599	FALSE
SM(d16:1/24:1)	Phosphosphingolipids	0.0361366	0.350195	0.0972995	FALSE
SM(d16:1/24:0)	Phosphosphingolipids	0.0143643	0.273901	0.0490211	FALSE
SM(d17:1/24:1)	Phosphosphingolipids	0.389115	-0.365243	0.507992	FALSE
SM(d18:0/16:0)	Phosphosphingolipids	1.67114e-07	0.734206	1.43718e-05	FALSE
SM(d18:0/24:0)	Phosphosphingolipids	0.327166	0.181858	0.449461	FALSE
SM(d18:1/12:0)	Phosphosphingolipids	0.00361979	0.303351	0.0171045	FALSE
SM(d18:1/16:0)	Phosphosphingolipids	0.953255	0.00384407	0.968187	FALSE
SM(d18:1/18:0)	Phosphosphingolipids	0.000129577	0.435465	0.00198991	FALSE
SM(d18:1/24:1)	Phosphosphingolipids	0.0237266	0.213344	0.0733988	FALSE
SM(d18:1/24:0)	Phosphosphingolipids	0.0311581	0.148016	0.0915198	FALSE
SM(d18:1/17:0)	Phosphosphingolipids	0.0174505	0.48775	0.0572801	FALSE
SM(d18:1/18:1)	Phosphosphingolipids	0.00325209	0.568713	0.0158909	FALSE
SM(d18:1/26:0)	Phosphosphingolipids	0.166649	0.211568	0.278828	FALSE
SM(d18:2/14:0)	Phosphosphingolipids	0.0935007	0.202241	0.181924	FALSE
SM(d18:2/16:0)	Phosphosphingolipids	0.00205171	0.205109	0.0114576	FALSE
SM(d18:2/24:1)	Phosphosphingolipids	0.000955911	0.273375	0.00679104	FALSE
SM(d18:2/18:3)	Phosphosphingolipids	2.13898e-05	0.471135	0.000541035	FALSE
SM(d20:2/24:1)	Phosphosphingolipids	0.240292	0.112567	0.353855	FALSE
TG(14:0_16:0_18:0)	Triradylglycerols	0.0364387	0.398803	0.0972995	FALSE
TG(14:0_16:1_18:1)	Triradylglycerols	0.806282	-0.0503406	0.864026	FALSE
TG(14:0_16:1_18:2)	Triradylglycerols	0.16302	-0.430267	0.275979	FALSE
TG(14:0_16:0_16:1)	Triradylglycerols	0.607675	-0.0805164	0.706216	FALSE
TG(14:0_16:0_18:1)	Triradylglycerols	0.43081	0.0925969	0.545568	FALSE
TG(14:1_16:0_16:1)	Triradylglycerols	0.695171	-0.0896517	0.774413	FALSE
TG(15:0_16:0_18:1)	Triradylglycerols	0.203045	0.227129	0.310709	FALSE
TG(16:0_16:1_20:4)	Triradylglycerols	0.000537551	0.655195	0.00444514	FALSE
TG(16:0_18:1_18:2)	Triradylglycerols	0.363461	0.147702	0.480887	FALSE
TG(16:0_18:1_24:1)	Triradylglycerols	0.571677	-0.0914177	0.678459	FALSE
TG(16:0_17:1_18:1)	Triradylglycerols	0.442707	0.0849019	0.55662	FALSE
TG(16:0_18:0_18:1)	Triradylglycerols	0.300858	0.125862	0.424161	FALSE
TG(16:0_18:0_22:1)	Triradylglycerols	0.356994	0.162538	0.477743	FALSE
TG(16:0_16:1_18:1)	Triradylglycerols	0.325508	0.125224	0.448616	FALSE
TG(16:0_18:1_22:3)	Triradylglycerols	0.633953	0.0704121	0.728877	FALSE
TG(16:0_16:0_18:1)	Triradylglycerols	0.201965	0.128676	0.310709	FALSE
TG(16:0_16:1_18:2)	Triradylglycerols	0.622846	0.108175	0.719956	FALSE
TG(16:0_18:1_22:4)	Triradylglycerols	0.000129487	0.586789	0.00198991	FALSE
TG(16:0_16:1_18:3)	Triradylglycerols	0.780552	0.0611214	0.845434	FALSE
TG(16:1_18:1_26:0)	Triradylglycerols	0.441863	-0.141701	0.55662	FALSE
TG(16:1_18:1_18:2)	Triradylglycerols	0.125155	0.473184	0.227074	FALSE
TG(16:1_18:0_18:1)	Triradylglycerols	0.18116	0.15477	0.294008	FALSE
TG(16:1_18:1_24:1)	Triradylglycerols	0.908427	-0.0200596	0.936747	FALSE
TG(17:0_18:1_20:2)	Triradylglycerols	0.912769	-0.0209659	0.938973	FALSE
TG(17:0_18:1_18:2)	Triradylglycerols	0.391185	0.168933	0.507992	FALSE
TG(17:0_18:1_20:3)	Triradylglycerols	0.213855	0.345525	0.322659	FALSE
TG(17:1_18:0_18:1)	Triradylglycerols	0.193125	0.22656	0.305308	FALSE
TG(18:0_18:1_18:2)	Triradylglycerols	0.429799	0.117716	0.545568	FALSE
TG(18:0_18:1_18:1)	Triradylglycerols	0.340986	0.0922042	0.462536	FALSE
TG(18:0_18:1_20:1)	Triradylglycerols	0.88817	-0.0193953	0.926974	FALSE
TG(18:0_18:0_18:1)	Triradylglycerols	0.572745	0.103025	0.678459	FALSE
TG(18:0_18:1_22:5)	Triradylglycerols	0.0014062	0.788196	0.00902485	TRUE
TG(18:0_18:1_20:2)	Triradylglycerols	0.493797	0.101552	0.609828	FALSE
TG(18:0_18:1_22:4)	Triradylglycerols	0.0319051	0.434288	0.0926971	FALSE
TG(18:1_20:1_22:3)	Triradylglycerols	0.223641	0.312599	0.333908	FALSE
TG(18:1_18:2_20:3)	Triradylglycerols	7.70253e-07	0.820962	3.6801e-05	TRUE
TG(18:1_20:3_20:4)	Triradylglycerols	0.0021569	0.672569	0.0117806	FALSE
TG(18:1_18:2_24:0)	Triradylglycerols	0.237629	-0.23224	0.351135	FALSE
TG(18:1_20:2_20:4)	Triradylglycerols	0.000180301	0.664081	0.00234938	FALSE
TG(18:1_18:2_24:1)	Triradylglycerols	0.899585	0.0275766	0.933781	FALSE
TG(18:1_18:2_18:3)	Triradylglycerols	5.44112e-06	0.612973	0.000179975	FALSE
TG(18:1_18:2_20:4)	Triradylglycerols	3.03667e-07	0.936536	2.17628e-05	TRUE
TG(18:1_20:4_22:1)	Triradylglycerols	0.036859	0.444218	0.0972995	FALSE
Cer-EODS(d18:0/12:1-O-16:0)	Ceramides	0.00158661	0.337906	0.00974632	FALSE
Cer-NDS(d18:0/22:0)	Ceramides	0.170047	0.472684	0.283412	FALSE
Cer-NS(d18:1/24:1)	Ceramides	0.000427205	0.461618	0.00374894	FALSE
Cer-NS(d18:1/22:0)	Ceramides	0.000116359	0.888204	0.00194668	TRUE
Cer-NS(d18:1/24:0)	Ceramides	0.000221062	0.476669	0.00266017	FALSE
Cer-NS(d18:2/24:1)	Ceramides	1.06477e-07	0.699306	1.14463e-05	FALSE
Cer-NS(d19:2/24:1)	Ceramides	1.57959e-05	0.586659	0.000424516	FALSE
Cer-NS(d20:1/24:0)	Ceramides	0.0528889	0.288043	0.122931	FALSE
Cer-NS(d18:2/16:0)	Ceramides	0.000222712	0.834128	0.00266017	TRUE
Cer-NS(d19:1/25:1)	Ceramides	4.52857e-05	0.491627	0.000896857	FALSE
Cer-NS(d18:1/14:0)	Ceramides	1.03383e-06	0.767318	4.44545e-05	TRUE
Cer-NS(d18:1/18:0)	Ceramides	5.50362e-07	1.14072	3.10734e-05	TRUE
CL(16:0_18:0_18:0_18:1)	Glycerophosphoglycerophosphoglycerols	0.00470193	-0.153093	0.0206309	FALSE
CL(16:0_18:1_20:0_20:0)	Glycerophosphoglycerophosphoglycerols	0.0853889	-0.052619	0.169987	FALSE
CL(16:1_18:1_18:1_18:2)	Glycerophosphoglycerophosphoglycerols	0.000873139	-0.498621	0.00658684	FALSE
CL(18:0_20:0_20:0_20:1)	Glycerophosphoglycerophosphoglycerols	0.0347756	-0.122619	0.0964742	FALSE
CL(18:0_20:2_20:2_20:2)	Glycerophosphoglycerophosphoglycerols	0.0347579	-0.3843	0.0964742	FALSE
CL(18:1_18:1_18:2_20:3)	Glycerophosphoglycerophosphoglycerols	0.00573118	-0.506623	0.0241609	FALSE
CL(18:1_20:0_20:1_20:2)	Glycerophosphoglycerophosphoglycerols	0.184357	-0.130296	0.294697	FALSE
CL(18:1_20:0_20:1_20:1)	Glycerophosphoglycerophosphoglycerols	0.000117706	-0.17173	0.00194668	FALSE
DMPE(14:0_16:0)	Glycerophosphoethanolamines	0.0119148	-0.221605	0.0426948	FALSE
DMPE(14:1_16:1)	Glycerophosphoethanolamines	0.024657	-0.463395	0.0753144	FALSE
DMPE(14:0_16:1)	Glycerophosphoethanolamines	0.0307571	-0.271669	0.0915198	FALSE
DMPE(16:0_22:6)	Glycerophosphoethanolamines	0.692437	-0.122002	0.773371	FALSE
DMPE(16:0_20:4)	Glycerophosphoethanolamines	0.0469208	0.215945	0.114636	FALSE
DMPE(16:0_24:1)	Glycerophosphoethanolamines	0.0660797	-0.283257	0.143506	FALSE
DMPE(16:0_22:1)	Glycerophosphoethanolamines	0.39105	0.0916468	0.507992	FALSE
DMPE(17:1_18:1)	Glycerophosphoethanolamines	0.0366245	-0.206723	0.0972995	FALSE
DMPE(18:0_18:1)	Glycerophosphoethanolamines	0.0333254	0.197938	0.0955329	FALSE
DMPE(18:0_20:3)	Glycerophosphoethanolamines	0.347259	0.14236	0.466982	FALSE
DMPE(18:1_20:1)	Glycerophosphoethanolamines	0.131218	-0.112241	0.236083	FALSE
DMPE(18:1_24:1)	Glycerophosphoethanolamines	0.0359819	1.24046	0.0972995	FALSE
DMPE(18:1_22:2)	Glycerophosphoethanolamines	0.00120345	-0.386946	0.00808565	FALSE
DMPE(18:1_26:0)	Glycerophosphoethanolamines	0.999115	0.000472684	0.999115	FALSE
DMPE(20:3_22:1)	Glycerophosphoethanolamines	0.496371	-0.123295	0.609828	FALSE
DMPE(20:1_24:1)	Glycerophosphoethanolamines	0.0806264	-0.188216	0.165092	FALSE
DMPE(20:4_24:1)	Glycerophosphoethanolamines	0.579882	0.1023	0.683149	FALSE
FAHFA(16:0/18:2)	Fatty esters	0.000239291	0.507834	0.00278095	FALSE
FAHFA(18:0/20:2)	Fatty esters	0.100592	0.18123	0.19484	FALSE
FAHFA(18:0/22:3)	Fatty esters	0.33583	0.179388	0.458434	FALSE
FAHFA(18:2/20:4)	Fatty esters	0.0619363	0.16636	0.137282	FALSE
HexCer-NS(d18:1/24:1)	Neutral glycosphingolipids	1.17684e-05	0.693481	0.00033736	FALSE
HexCer-NS(d18:1/24:0)	Neutral glycosphingolipids	0.000400535	0.464291	0.00366447	FALSE
HexCer-NS(d18:1/23:0)	Neutral glycosphingolipids	0.0815761	0.291925	0.165461	FALSE
HexCer-NS(d19:1/25:0)	Neutral glycosphingolipids	0.000296014	0.363085	0.00310454	FALSE
HexCer-NS(d18:1/26:1)	Neutral glycosphingolipids	0.00204343	0.482477	0.0114576	FALSE
LPE(16:1)	Glycerophosphoethanolamines	0.757381	0.0767427	0.826583	FALSE
LPE(18:1)	Glycerophosphoethanolamines	0.991637	0.00275858	0.996271	FALSE
LPE(18:2)	Glycerophosphoethanolamines	0.685757	0.0978944	0.7692	FALSE
LPI(18:1)	Glycerophosphoinositols	0.156195	0.388877	0.267585	FALSE
LPS(18:0)	Glycerophosphoserines	0.704599	0.0953321	0.78087	FALSE
LPS(22:0)	Glycerophosphoserines	0.130482	0.284974	0.235745	FALSE
MMPE(18:1_24:0)	Glycerophosphoethanolamines	0.00258376	0.362884	0.013549	FALSE
MMPE(18:0_20:3)	Glycerophosphoethanolamines	0.709374	0.062724	0.784141	FALSE
MMPE(20:1_24:1)	Glycerophosphoethanolamines	0.0323361	0.33284	0.093319	FALSE
MMPE(20:2_24:1)	Glycerophosphoethanolamines	7.43345e-05	0.876916	0.00138973	TRUE
MMPE(20:1_24:0)	Glycerophosphoethanolamines	1.01109e-07	1.2814	1.14463e-05	TRUE
PC(14:0_16:0)	Glycerophosphocholines	0.104574	-0.148102	0.198091	FALSE
PC(15:0_17:0)	Glycerophosphocholines	0.491801	0.0501835	0.609437	FALSE
PC(15:0_15:0)	Glycerophosphocholines	0.501897	0.0934807	0.614859	FALSE
PC(15:0_17:1)	Glycerophosphocholines	0.275968	-0.191558	0.391638	FALSE
PC(17:0_17:0)	Glycerophosphocholines	0.303527	0.169755	0.426378	FALSE
PC(17:0_20:1)	Glycerophosphocholines	0.000911042	0.187255	0.00663979	FALSE
PC(17:1_22:2)	Glycerophosphocholines	0.00511415	-0.615093	0.0219908	FALSE
PC(17:1_22:1)	Glycerophosphocholines	0.0344907	-0.0699327	0.0964742	FALSE
PC(18:0_20:1)	Glycerophosphocholines	0.0503688	0.154257	0.120325	FALSE
PC(18:1_22:1)	Glycerophosphocholines	0.158856	0.139284	0.269992	FALSE
PC(18:1_20:1)	Glycerophosphocholines	0.625228	0.0299778	0.720772	FALSE
PC(18:1_24:0)	Glycerophosphocholines	0.431379	-0.0687169	0.545568	FALSE
PC(18:2_19:0)	Glycerophosphocholines	0.151341	0.0842524	0.262406	FALSE
PE(14:0_16:0)	Glycerophosphoethanolamines	0.00334277	-0.449513	0.0161505	FALSE
PE(16:0_17:1)	Glycerophosphoethanolamines	0.40026	-0.0700688	0.515304	FALSE
PE(16:0_20:3)	Glycerophosphoethanolamines	0.00346485	-0.534634	0.0165543	FALSE
PE(16:1_18:1)	Glycerophosphoethanolamines	0.00310652	-0.697151	0.015354	FALSE
PE(16:1_22:6)	Glycerophosphoethanolamines	0.449922	-0.272257	0.564043	FALSE
PE(17:0_20:4)	Glycerophosphoethanolamines	0.201832	-0.200029	0.310709	FALSE
PE(18:0_20:5)	Glycerophosphoethanolamines	0.789994	-0.0431523	0.853511	FALSE
PE(18:1_20:4)	Glycerophosphoethanolamines	0.0487521	-0.243086	0.117772	FALSE
PE(18:1_22:6)	Glycerophosphoethanolamines	0.0580302	-0.270617	0.131331	FALSE
PE(18:1_22:0)	Glycerophosphoethanolamines	7.7829e-05	-0.217047	0.00139444	FALSE
PE(18:1_24:0)	Glycerophosphoethanolamines	2.42587e-05	-0.438043	0.000566752	FALSE
PE(18:1_19:0)	Glycerophosphoethanolamines	0.967735	-0.00589992	0.974534	FALSE
PE(20:1_22:3)	Glycerophosphoethanolamines	0.949872	0.00806849	0.967879	FALSE
PE(22:1_22:1)	Glycerophosphoethanolamines	0.00302664	-0.485934	0.0151332	FALSE
PG(16:0_18:1)	Glycerophosphoglycerols	0.0891798	-0.305637	0.174306	FALSE
PG(16:1_18:1)	Glycerophosphoglycerols	0.00412955	-0.666699	0.0186916	FALSE
PG(18:0_18:1)	Glycerophosphoglycerols	0.108047	-0.294553	0.202001	FALSE
PG(18:1_20:3)	Glycerophosphoglycerols	0.458926	-0.183149	0.573657	FALSE
PG(18:1_22:6)	Glycerophosphoglycerols	0.347522	-0.220985	0.466982	FALSE
PG(18:1_22:5)	Glycerophosphoglycerols	0.562877	0.159321	0.672325	FALSE
PI(16:1_18:1)	Glycerophosphoinositols	0.925592	0.0251749	0.94763	FALSE
PI(16:1_18:2)	Glycerophosphoinositols	0.665765	-0.376628	0.757352	FALSE
PI(18:0_20:3)	Glycerophosphoinositols	0.0185108	0.825848	0.0603002	FALSE
PI(18:0_22:4)	Glycerophosphoinositols	0.00217447	0.620644	0.0117806	FALSE
PI(18:0_18:2)	Glycerophosphoinositols	0.56278	0.048351	0.672325	FALSE
PI(18:0_20:1)	Glycerophosphoinositols	0.117068	0.354968	0.215613	FALSE
PI(18:0_18:1)	Glycerophosphoinositols	0.110508	0.706606	0.205708	FALSE
Plasmanyl-PS(O-20:0/22:5)	Glycerophosphoserines	0.0350687	0.882938	0.0966637	FALSE
Plasmanyl-PS(O-20:0/18:2)	Glycerophosphoserines	0.0168058	0.441031	0.0560194	FALSE
Plasmanyl-PE(O-18:0/20:4)	Glycerophosphoethanolamines	4.07437e-05	0.958735	0.00087599	TRUE
Plasmanyl-PS(O-20:0/17:0)	Glycerophosphoserines	0.0368833	0.120416	0.0972995	FALSE
Plasmanyl-PS(O-20:0/22:3)	Glycerophosphoserines	0.00219174	0.494529	0.0117806	FALSE
Plasmanyl-PS(O-20:0/18:1)	Glycerophosphoserines	0.00194826	0.270208	0.01117	FALSE
Plasmanyl-PS(O-18:0/20:0)	Glycerophosphoserines	0.399611	0.0295375	0.515304	FALSE
Plasmanyl-PS(O-20:0/20:3)	Glycerophosphoserines	0.064438	0.224292	0.14122	FALSE
Plasmanyl-PC(O-16:1/18:1)	Glycerophosphocholines	0.000490645	0.443502	0.00413681	FALSE
Plasmanyl-PC(O-18:1/18:1)	Glycerophosphocholines	0.887702	0.0348118	0.926974	FALSE
Plasmanyl-PC(O-16:0/20:1)	Glycerophosphocholines	0.504449	0.0526067	0.61623	FALSE
Plasmanyl-PS(O-20:0/22:2)	Glycerophosphoserines	0.0374536	0.35649	0.0982014	FALSE
Plasmanyl-PS(O-20:0/16:0)	Glycerophosphoserines	0.187392	-0.281206	0.298439	FALSE
Plasmenyl-PE(P-16:0/18:2)	Glycerophosphoethanolamines	0.683251	-0.0941877	0.769105	FALSE
Plasmenyl-PE(P-16:0/20:5)	Glycerophosphoethanolamines	0.268903	-0.228589	0.384148	FALSE
Plasmenyl-PE(P-16:0/20:3)	Glycerophosphoethanolamines	0.142435	-0.196171	0.250218	FALSE
Plasmenyl-PE(P-16:0/20:1)	Glycerophosphoethanolamines	0.182836	-0.0624814	0.294008	FALSE
Plasmenyl-PE(P-20:0/16:0)	Glycerophosphoethanolamines	0.104326	-0.301426	0.198091	FALSE
Plasmenyl-PS(P-20:0/20:3)	Glycerophosphoserines	3.30835e-06	0.852994	0.000118549	TRUE
Plasmenyl-PE(P-16:0/22:6)	Glycerophosphoethanolamines	0.0502215	-0.285156	0.120325	FALSE
Plasmenyl-PE(P-18:1/20:5)	Glycerophosphoethanolamines	0.0846588	-0.119285	0.169318	FALSE
Plasmenyl-PE(P-18:1/20:4)	Glycerophosphoethanolamines	0.155721	-0.284302	0.267585	FALSE
Plasmenyl-PE(P-18:0/22:6)	Glycerophosphoethanolamines	0.078295	0.105673	0.161085	FALSE
Plasmenyl-PE(P-18:1/22:1)	Glycerophosphoethanolamines	0.00383457	-0.14418	0.0177297	FALSE
Plasmenyl-PS(P-18:0/22:0)	Glycerophosphoserines	0.522392	-0.0546006	0.634544	FALSE
Plasmenyl-PE(P-20:0/22:6)	Glycerophosphoethanolamines	0.0685898	0.354955	0.146008	FALSE
Plasmenyl-PS(P-20:0/24:1)	Glycerophosphoserines	0.00673354	0.291219	0.02706	FALSE
Plasmenyl-PS(P-20:0/20:1)	Glycerophosphoserines	0.0442038	0.19455	0.109239	FALSE
Plasmenyl-PE(P-20:1/18:1)	Glycerophosphoethanolamines	0.320728	0.20911	0.44345	FALSE
Plasmenyl-LPE(P-18:1)	Glycerophosphoethanolamines	0.00716346	0.557241	0.0282595	FALSE
Plasmenyl-PE(P-18:1/17:1)	Glycerophosphoethanolamines	0.334917	0.209205	0.458434	FALSE
Plasmenyl-PE(P-18:1/17:0)	Glycerophosphoethanolamines	0.857337	-0.0156505	0.905786	FALSE
Plasmenyl-LPE(P-16:0)	Glycerophosphoethanolamines	0.0834229	0.37529	0.168412	FALSE
Plasmenyl-PS(P-20:0/26:0)	Glycerophosphoserines	0.620218	0.139367	0.718851	FALSE
Plasmenyl-PE(P-18:0/20:3)	Glycerophosphoethanolamines	0.565617	-0.0740075	0.673727	FALSE
Plasmenyl-PS(P-20:1/22:5)	Glycerophosphoserines	0.00411127	0.415079	0.0186916	FALSE
Plasmenyl-PE(P-20:1/22:3)	Glycerophosphoethanolamines	0.304414	0.215428	0.426378	FALSE
Plasmenyl-PE(P-16:0/16:0)	Glycerophosphoethanolamines	0.183242	0.156933	0.294008	FALSE
Plasmenyl-PE(P-18:0/16:0)	Glycerophosphoethanolamines	0.262547	0.101587	0.376439	FALSE
Plasmenyl-PE(P-18:1/20:3)	Glycerophosphoethanolamines	0.411983	0.0818491	0.527083	FALSE
Plasmenyl-PE(P-20:1/20:5)	Glycerophosphoethanolamines	0.040162	-0.151549	0.101586	FALSE
PS(16:0_20:1)	Glycerophosphoserines	0.230022	-0.321215	0.342248	FALSE
PS(18:0_20:3)	Glycerophosphoserines	0.380571	-0.160848	0.500445	FALSE
PS(18:1_24:1)	Glycerophosphoserines	0.674567	-0.0717336	0.763309	FALSE
PS(18:1_22:1)	Glycerophosphoserines	0.591554	-0.0723535	0.694995	FALSE
PS(18:2_24:1)	Glycerophosphoserines	0.0482419	-0.166029	0.117198	FALSE
SM(d16:0/18:1)	Phosphosphingolipids	0.00177348	0.364524	0.0104465	FALSE
SM(d17:1/18:0)	Phosphosphingolipids	0.000336387	0.11365	0.0033318	FALSE
SM(d18:0/16:1)	Phosphosphingolipids	0.0572257	0.126971	0.130196	FALSE
SM(d22:0/18:1)	Phosphosphingolipids	0.0012426	0.365922	0.00822029	FALSE
SM(d22:1/22:1)	Phosphosphingolipids	0.0619328	0.298877	0.137282	FALSE
SM(d25:0/18:1)	Phosphosphingolipids	0.0606323	0.786185	0.135791	FALSE

## Sheet: MDM2 Higher vs Lower, Treated C
name	LipidMaps_Class	Raw_p	log2(MDM2 higher, atorvastatin treated)-log2(MDM2 lower, atorvastatin treated)	FDR	significant
AcCar(16:0)	Fatty esters	0.810534	0.186482	0.94574	FALSE
AcCar(18:1)	Fatty esters	0.746875	-0.362246	0.919472	FALSE
BMP(16:0_18:0)	Glycerophosphoglycerols	0.00933864	-1.87982	0.148726	FALSE
BMP(16:0_20:1)	Glycerophosphoglycerols	0.112761	-0.68917	0.491803	FALSE
BMP(18:0_18:1)	Glycerophosphoglycerols	0.00688857	-1.83829	0.137483	FALSE
BMP(18:0_18:0)	Glycerophosphoglycerols	0.0543428	-1.46533	0.343638	FALSE
CE(18:2)	Sterols	0.824773	-0.249132	0.94574	FALSE
Cer-NDS(d18:0/16:0)	Ceramides	0.971278	-0.0454138	0.989006	FALSE
Cer-NDS(d18:0/24:1)	Ceramides	0.29981	-0.973937	0.719536	FALSE
Cer-NS(d18:1/16:0)	Ceramides	0.412785	0.606295	0.748934	FALSE
DG(16:0_18:0)	Diradylglycerols	0.106168	-0.394563	0.475546	FALSE
DG(18:0_18:0)	Diradylglycerols	0.0213482	-0.549519	0.216047	FALSE
DG(18:1_18:1)	Diradylglycerols	0.261018	-0.637037	0.688576	FALSE
HexCer-NS(d18:1/16:0)	Neutral glycosphingolipids	0.00119287	2.04669	0.0569927	FALSE
LPC(14:0)	Glycerophosphocholines	0.566437	0.27493	0.845722	FALSE
LPC(15:1)	Glycerophosphocholines	0.564442	0.248263	0.84568	FALSE
LPC(16:0)	Glycerophosphocholines	0.358274	-0.35219	0.733609	FALSE
LPC(16:1)	Glycerophosphocholines	0.682089	0.312379	0.886098	FALSE
LPC(18:0)	Glycerophosphocholines	0.961955	0.0412555	0.989006	FALSE
LPC(18:1)	Glycerophosphocholines	0.678596	-0.0944093	0.886098	FALSE
LPC(20:3)	Glycerophosphocholines	0.401228	-0.363208	0.740316	FALSE
LPC(20:4)	Glycerophosphocholines	0.547828	-0.419364	0.832389	FALSE
LPC(22:5)	Glycerophosphocholines	0.0889976	-0.747625	0.439873	FALSE
LPC(24:1)	Glycerophosphocholines	0.245431	-0.684254	0.672307	FALSE
LPC(26:0)	Glycerophosphocholines	0.894517	-0.135923	0.969356	FALSE
LPE(16:0)	Glycerophosphoethanolamines	0.701502	0.292335	0.897851	FALSE
LPE(18:0)	Glycerophosphoethanolamines	0.0333478	0.949621	0.260719	FALSE
LPE(20:4)	Glycerophosphoethanolamines	0.3218	0.53679	0.719536	FALSE
MGDG(13:0_18:2)	Glycosyldiradylglycerols	0.605975	-0.250567	0.868564	FALSE
MGDG(13:0_22:5)	Glycosyldiradylglycerols	0.916968	-0.0975614	0.976086	FALSE
MGDG(15:0_18:2)	Glycosyldiradylglycerols	0.895396	-0.114635	0.969356	FALSE
MGDG(16:0_20:5)	Glycosyldiradylglycerols	0.024314	-1.63042	0.224212	FALSE
MGDG(16:0_18:3)	Glycosyldiradylglycerols	0.193667	-0.823146	0.621925	FALSE
MGDG(16:0_22:6)	Glycosyldiradylglycerols	0.0147903	-1.88422	0.190266	FALSE
MGDG(16:1_22:5)	Glycosyldiradylglycerols	0.0252344	-2.32588	0.226058	FALSE
MGDG(18:1_20:3)	Glycosyldiradylglycerols	0.0294326	-1.7371	0.238792	FALSE
MGDG(18:1_20:4)	Glycosyldiradylglycerols	0.000334186	-2.14545	0.02874	TRUE
MGDG(9:0_22:0)	Glycosyldiradylglycerols	0.268856	-0.320056	0.692263	FALSE
MGDG(9:0_9:0)	Glycosyldiradylglycerols	0.70851	0.331771	0.902603	FALSE
OxTG(16:1_18:1_15:0(CHO))	Triradylglycerols	0.38021	0.359348	0.7402	FALSE
OxTG(16:0_16:0_18:1(OOO))	Triradylglycerols	0.878188	-0.0903133	0.968023	FALSE
OxTG(16:0_18:1_20:1(OOO))	Triradylglycerols	0.347873	-0.661954	0.719536	FALSE
OxTG(16:1_18:0_17:2(OH))	Triradylglycerols	0.818994	-0.154521	0.94574	FALSE
OxTG(16:0_18:0_18:1(OOO))	Triradylglycerols	0.503725	-0.465768	0.814292	FALSE
PC(13:0_16:1)	Glycerophosphocholines	0.869852	-0.12504	0.966053	FALSE
PC(14:0_16:1)	Glycerophosphocholines	0.1484	0.875389	0.554886	FALSE
PC(14:0_14:1)	Glycerophosphocholines	0.387658	1.15996	0.740316	FALSE
PC(14:0_17:1)	Glycerophosphocholines	0.810463	0.260439	0.94574	FALSE
PC(14:0_26:0)	Glycerophosphocholines	0.68947	-0.412035	0.890307	FALSE
PC(14:0_20:4)	Glycerophosphocholines	0.975206	-0.0239199	0.989006	FALSE
PC(14:1_16:1)	Glycerophosphocholines	0.339735	0.970535	0.719536	FALSE
PC(15:0_18:2)	Glycerophosphocholines	0.423029	0.414148	0.754782	FALSE
PC(15:0_22:4)	Glycerophosphocholines	0.714444	-0.135304	0.905817	FALSE
PC(15:0_16:0)	Glycerophosphocholines	0.528812	0.33183	0.826291	FALSE
PC(15:0_16:1)	Glycerophosphocholines	0.669536	0.407099	0.886098	FALSE
PC(15:0_22:5)	Glycerophosphocholines	0.246017	0.587327	0.672307	FALSE
PC(15:0_20:3)	Glycerophosphocholines	0.158224	0.446497	0.557675	FALSE
PC(15:1_22:5)	Glycerophosphocholines	0.69369	-0.309853	0.893074	FALSE
PC(15:1_16:1)	Glycerophosphocholines	0.998505	0.00174417	0.998505	FALSE
PC(15:1_18:2)	Glycerophosphocholines	0.318165	0.845799	0.719536	FALSE
PC(15:1_22:6)	Glycerophosphocholines	0.380428	-0.767576	0.7402	FALSE
PC(15:1_20:1)	Glycerophosphocholines	0.81743	0.0671962	0.94574	FALSE
PC(15:1_16:0)	Glycerophosphocholines	0.908634	0.0926724	0.976086	FALSE
PC(15:1_20:3)	Glycerophosphocholines	0.530797	0.243711	0.826291	FALSE
PC(15:1_18:1)	Glycerophosphocholines	0.444599	0.535074	0.773998	FALSE
PC(15:1_22:4)	Glycerophosphocholines	0.495217	-0.493127	0.81002	FALSE
PC(16:0_16:1)	Glycerophosphocholines	0.94299	0.0330943	0.981806	FALSE
PC(16:0_20:5)	Glycerophosphocholines	0.353094	-0.474556	0.726461	FALSE
PC(16:0_22:6)	Glycerophosphocholines	0.0953198	-1.38693	0.450412	FALSE
PC(16:0_18:1)	Glycerophosphocholines	0.989453	0.00188521	0.996405	FALSE
PC(16:0_18:0)	Glycerophosphocholines	0.0476316	-0.31593	0.315101	FALSE
PC(16:0_24:1)	Glycerophosphocholines	0.4481	-0.523326	0.776947	FALSE
PC(16:0_26:0)	Glycerophosphocholines	0.634435	-0.651468	0.87944	FALSE
PC(16:0_20:3)	Glycerophosphocholines	0.246791	0.226721	0.672307	FALSE
PC(16:0_20:1)	Glycerophosphocholines	0.290624	-0.193819	0.719536	FALSE
PC(16:0_18:2)	Glycerophosphocholines	0.938917	-0.0398351	0.979938	FALSE
PC(16:0_17:0)	Glycerophosphocholines	0.995028	0.00376487	0.997937	FALSE
PC(16:0_16:0)	Glycerophosphocholines	0.995617	-0.00319425	0.997937	FALSE
PC(16:0_20:0)	Glycerophosphocholines	0.514176	-0.15205	0.821917	FALSE
PC(16:0_20:4)	Glycerophosphocholines	0.540352	-0.4254	0.828066	FALSE
PC(16:0_17:1)	Glycerophosphocholines	0.803935	-0.297079	0.94574	FALSE
PC(16:1_17:0)	Glycerophosphocholines	0.66409	0.282768	0.886098	FALSE
PC(16:1_18:0)	Glycerophosphocholines	0.885292	-0.0918721	0.969356	FALSE
PC(16:1_18:2)	Glycerophosphocholines	0.528391	0.479473	0.826291	FALSE
PC(16:1_16:1)	Glycerophosphocholines	0.550446	0.562246	0.833421	FALSE
PC(16:1_18:3)	Glycerophosphocholines	0.309422	0.696949	0.719536	FALSE
PC(16:1_22:5)	Glycerophosphocholines	0.306042	-0.715639	0.719536	FALSE
PC(16:1_18:1)	Glycerophosphocholines	0.385265	-0.179732	0.740316	FALSE
PC(16:1_22:4)	Glycerophosphocholines	0.581774	-0.221139	0.860532	FALSE
PC(16:1_20:3)	Glycerophosphocholines	0.482739	0.271089	0.804566	FALSE
PC(17:0_18:0)	Glycerophosphocholines	0.769045	0.0967401	0.924845	FALSE
PC(17:0_18:2)	Glycerophosphocholines	0.0401631	0.664702	0.293151	FALSE
PC(17:0_18:1)	Glycerophosphocholines	0.345894	-0.123829	0.719536	FALSE
PC(17:0_20:4)	Glycerophosphocholines	0.917067	0.0485582	0.976086	FALSE
PC(17:1_18:2)	Glycerophosphocholines	0.168351	0.690298	0.579741	FALSE
PC(17:1_18:1)	Glycerophosphocholines	0.678634	0.252939	0.886098	FALSE
PC(17:1_20:1)	Glycerophosphocholines	0.642196	0.126533	0.87944	FALSE
PC(17:2_20:4)	Glycerophosphocholines	0.0861223	-1.04749	0.435677	FALSE
PC(18:0_18:1)	Glycerophosphocholines	0.846984	-0.0428613	0.954797	FALSE
PC(18:0_18:2)	Glycerophosphocholines	0.398974	0.714815	0.740316	FALSE
PC(18:0_20:4)	Glycerophosphocholines	0.496729	-0.398757	0.81002	FALSE
PC(18:0_20:2)	Glycerophosphocholines	0.205251	-0.334206	0.630201	FALSE
PC(18:0_22:5)	Glycerophosphocholines	0.101325	-0.803999	0.468492	FALSE
PC(18:0_22:2)	Glycerophosphocholines	0.329965	-0.390445	0.719536	FALSE
PC(18:1_19:0)	Glycerophosphocholines	0.0406406	0.58591	0.293151	FALSE
PC(18:1_18:2)	Glycerophosphocholines	0.16537	0.860596	0.578124	FALSE
PC(18:1_20:4)	Glycerophosphocholines	0.17055	-0.802176	0.582035	FALSE
PC(18:1_18:1)	Glycerophosphocholines	0.214657	0.220219	0.63221	FALSE
PC(18:1_20:0)	Glycerophosphocholines	0.831432	-0.0741484	0.948317	FALSE
PC(18:1_24:1)	Glycerophosphocholines	0.476667	-0.589139	0.800651	FALSE
PC(18:1_22:6)	Glycerophosphocholines	0.155075	-1.45286	0.557675	FALSE
PC(18:1_22:5)	Glycerophosphocholines	0.0821789	-1.06731	0.425117	FALSE
PC(18:1_22:2)	Glycerophosphocholines	0.0926835	-0.386406	0.442821	FALSE
PC(18:1_20:3)	Glycerophosphocholines	0.757419	-0.0953197	0.920028	FALSE
PC(18:1_26:0)	Glycerophosphocholines	0.82341	-0.308939	0.94574	FALSE
PC(18:1_22:3)	Glycerophosphocholines	0.304399	-0.703202	0.719536	FALSE
PC(18:1_20:5)	Glycerophosphocholines	0.676706	0.149885	0.886098	FALSE
PC(18:1_20:2)	Glycerophosphocholines	0.922652	-0.0337498	0.977193	FALSE
PC(18:2_24:1)	Glycerophosphocholines	0.100583	0.412574	0.468492	FALSE
PC(18:2_20:2)	Glycerophosphocholines	0.771687	0.141568	0.924845	FALSE
PC(18:2_18:2)	Glycerophosphocholines	0.342629	0.962226	0.719536	FALSE
PC(20:1_22:5)	Glycerophosphocholines	0.538536	-0.564043	0.828066	FALSE
PC(20:2_20:3)	Glycerophosphocholines	0.372444	-0.473326	0.736824	FALSE
PC(20:3_22:1)	Glycerophosphocholines	0.401248	-0.491828	0.740316	FALSE
PC(20:3_20:4)	Glycerophosphocholines	0.387533	-0.761996	0.740316	FALSE
PE(16:0_18:0)	Glycerophosphoethanolamines	0.967601	-0.0176312	0.989006	FALSE
PE(16:0_20:4)	Glycerophosphoethanolamines	0.481823	0.558545	0.804566	FALSE
PE(16:0_16:1)	Glycerophosphoethanolamines	0.604079	0.388726	0.868564	FALSE
PE(16:0_22:4)	Glycerophosphoethanolamines	0.256076	0.911324	0.68393	FALSE
PE(16:0_22:6)	Glycerophosphoethanolamines	0.754973	0.420877	0.920028	FALSE
PE(16:1_24:0)	Glycerophosphoethanolamines	0.0768783	1.20547	0.415015	FALSE
PE(16:1_20:4)	Glycerophosphoethanolamines	0.784854	0.20722	0.931396	FALSE
PE(17:1_18:1)	Glycerophosphoethanolamines	0.974687	0.0244481	0.989006	FALSE
PE(18:0_22:5)	Glycerophosphoethanolamines	0.493305	0.698816	0.81002	FALSE
PE(18:0_18:1)	Glycerophosphoethanolamines	0.45649	0.409416	0.7825	FALSE
PE(18:0_20:4)	Glycerophosphoethanolamines	0.200472	0.933597	0.621925	FALSE
PE(18:0_20:3)	Glycerophosphoethanolamines	0.587339	0.325069	0.860532	FALSE
PE(18:1_18:2)	Glycerophosphoethanolamines	0.0901096	1.4808	0.440308	FALSE
PE(18:1_20:5)	Glycerophosphoethanolamines	0.373552	0.36214	0.736824	FALSE
PE(18:1_22:1)	Glycerophosphoethanolamines	0.564197	0.228825	0.84568	FALSE
PE(18:1_24:1)	Glycerophosphoethanolamines	0.730117	0.15804	0.914978	FALSE
PE(18:1_22:5)	Glycerophosphoethanolamines	0.450967	0.375488	0.778778	FALSE
PE(18:1_20:3)	Glycerophosphoethanolamines	0.0729783	0.581907	0.407541	FALSE
PE(18:2_22:6)	Glycerophosphoethanolamines	0.227478	0.602999	0.665413	FALSE
PG(18:1_18:1)	Glycerophosphoglycerols	0.113197	-0.588832	0.491803	FALSE
Plasmanyl-PC(O-16:0/17:0)	Glycerophosphocholines	0.19539	-0.899259	0.621925	FALSE
Plasmanyl-PC(O-16:0/22:6)	Glycerophosphocholines	0.00741901	-2.50494	0.137483	FALSE
Plasmanyl-PC(O-16:0/16:1)	Glycerophosphocholines	0.20694	-0.71984	0.630201	FALSE
Plasmanyl-PC(O-22:1/18:2)	Glycerophosphocholines	0.00767349	-1.06864	0.137483	FALSE
Plasmanyl-PC(O-16:0/18:2)	Glycerophosphocholines	0.897398	-0.117747	0.969356	FALSE
Plasmanyl-PC(O-24:1/18:1)	Glycerophosphocholines	0.037693	-1.1459	0.289428	FALSE
Plasmanyl-PC(O-16:1/26:0)	Glycerophosphocholines	0.313382	-0.591473	0.719536	FALSE
Plasmanyl-PC(O-18:1/22:5)	Glycerophosphocholines	0.00188769	-1.66971	0.0737914	FALSE
Plasmanyl-LPC(O-16:1)	Glycerophosphocholines	0.0411778	-1.36664	0.293151	FALSE
Plasmanyl-LPC(O-16:0)	Glycerophosphocholines	0.0304801	-1.47838	0.242712	FALSE
Plasmanyl-PC(O-16:0/20:4)	Glycerophosphocholines	0.00740674	-1.76936	0.137483	FALSE
Plasmanyl-PC(O-16:0/22:3)	Glycerophosphocholines	0.00924932	-1.29814	0.148726	FALSE
Plasmanyl-PC(O-22:0/20:4)	Glycerophosphocholines	0.0224502	-1.73331	0.216047	FALSE
Plasmanyl-PC(O-18:0/22:4)	Glycerophosphocholines	0.0107368	-1.08015	0.150104	FALSE
Plasmanyl-PC(O-22:1/20:3)	Glycerophosphocholines	0.0706024	-0.864268	0.404787	FALSE
Plasmanyl-PC(O-16:0/16:0)	Glycerophosphocholines	0.154176	-0.802114	0.557675	FALSE
Plasmanyl-PC(O-16:0/20:2)	Glycerophosphocholines	0.18579	-1.07176	0.61766	FALSE
Plasmanyl-PC(O-18:0/20:2)	Glycerophosphocholines	0.421763	-0.57831	0.754782	FALSE
Plasmanyl-PC(O-22:0/16:0)	Glycerophosphocholines	0.600149	-0.442657	0.865987	FALSE
Plasmanyl-PC(O-18:0/18:1)	Glycerophosphocholines	0.214387	-1.06541	0.63221	FALSE
Plasmanyl-PC(O-18:1/22:4)	Glycerophosphocholines	0.0226096	-1.52033	0.216047	FALSE
Plasmanyl-PC(O-18:0/20:4)	Glycerophosphocholines	0.0608076	-1.52461	0.373533	FALSE
Plasmanyl-PC(O-16:0/22:4)	Glycerophosphocholines	0.0202938	-1.67454	0.216047	FALSE
Plasmanyl-PC(O-16:0/20:3)	Glycerophosphocholines	0.0692349	-1.04924	0.402311	FALSE
Plasmanyl-PC(O-20:0/16:0)	Glycerophosphocholines	0.434878	-0.593298	0.766383	FALSE
Plasmenyl-PE(P-18:1/22:5)	Glycerophosphoethanolamines	0.310451	-0.69837	0.719536	FALSE
Plasmenyl-PE(P-16:0/22:2)	Glycerophosphoethanolamines	0.36527	-0.651784	0.736824	FALSE
Plasmenyl-PE(P-16:0/22:1)	Glycerophosphoethanolamines	0.67624	-0.369244	0.886098	FALSE
Plasmenyl-PE(P-20:0/18:1)	Glycerophosphoethanolamines	0.30366	-1.68081	0.719536	FALSE
Plasmenyl-PC(P-16:0/20:4)	Glycerophosphocholines	0.00749806	-1.29573	0.137483	FALSE
Plasmenyl-PE(P-16:0/22:4)	Glycerophosphoethanolamines	0.829506	0.115784	0.948317	FALSE
Plasmenyl-PC(P-16:1/24:0)	Glycerophosphocholines	0.0264332	-1.06709	0.231965	FALSE
Plasmenyl-PC(P-18:0/20:4)	Glycerophosphocholines	0.017079	-1.62776	0.203645	FALSE
Plasmenyl-PC(P-18:0/22:6)	Glycerophosphocholines	0.0743876	-2.16907	0.410085	FALSE
Plasmenyl-PC(P-18:0/22:5)	Glycerophosphocholines	0.000197625	-1.80114	0.0248906	TRUE
Plasmenyl-PC(P-18:0/18:1)	Glycerophosphocholines	0.402228	-0.781007	0.740316	FALSE
Plasmenyl-PE(P-18:1/22:6)	Glycerophosphoethanolamines	0.245424	-1.30629	0.672307	FALSE
Plasmenyl-PE(P-18:0/22:2)	Glycerophosphoethanolamines	0.532285	-0.48747	0.826291	FALSE
Plasmenyl-PE(P-16:0/18:1)	Glycerophosphoethanolamines	0.348055	-0.593812	0.719536	FALSE
Plasmenyl-PE(P-16:0/20:4)	Glycerophosphoethanolamines	0.648012	-0.119495	0.881789	FALSE
Plasmenyl-PE(P-18:0/22:5)	Glycerophosphoethanolamines	0.921237	-0.0356832	0.977193	FALSE
Plasmenyl-PE(P-18:0/22:3)	Glycerophosphoethanolamines	0.637748	-0.396387	0.87944	FALSE
Plasmenyl-PC(P-16:0/16:1)	Glycerophosphocholines	0.284983	-0.52423	0.717675	FALSE
Plasmenyl-PC(P-18:1/22:4)	Glycerophosphocholines	0.000430608	-2.18689	0.0308602	TRUE
Plasmenyl-PE(P-18:0/18:1)	Glycerophosphoethanolamines	0.0423595	-1.32568	0.293151	FALSE
Plasmenyl-PC(P-16:0/20:1)	Glycerophosphocholines	0.103364	-1.38511	0.472837	FALSE
Plasmenyl-PE(P-18:1/22:3)	Glycerophosphoethanolamines	0.85764	0.157092	0.957884	FALSE
Plasmenyl-PC(P-18:0/22:4)	Glycerophosphocholines	0.000561542	-1.83637	0.0344947	TRUE
Plasmenyl-PC(P-24:0/18:2)	Glycerophosphocholines	0.250161	-0.535077	0.672307	FALSE
Plasmenyl-PE(P-18:1/18:1)	Glycerophosphoethanolamines	0.970277	0.0379351	0.989006	FALSE
Plasmenyl-PC(P-16:1/18:1)	Glycerophosphocholines	0.151749	-0.724283	0.557675	FALSE
Plasmenyl-PC(P-22:0/16:0)	Glycerophosphocholines	0.200249	-0.692258	0.621925	FALSE
Plasmenyl-PC(P-16:0/18:1)	Glycerophosphocholines	0.0586042	-1.14915	0.365214	FALSE
Plasmenyl-PC(P-18:1/20:4)	Glycerophosphocholines	0.000231541	-2.34221	0.0248906	TRUE
Plasmenyl-PE(P-16:0/22:5)	Glycerophosphoethanolamines	0.95978	-0.0205581	0.989006	FALSE
Plasmenyl-PC(P-18:1/18:2)	Glycerophosphocholines	0.339315	-0.586917	0.719536	FALSE
Plasmenyl-PC(P-16:0/22:1)	Glycerophosphocholines	0.189607	-1.38821	0.61766	FALSE
Plasmenyl-PC(P-18:1/21:0)	Glycerophosphocholines	0.363579	-0.285689	0.736824	FALSE
Plasmenyl-PC(P-16:0/22:6)	Glycerophosphocholines	0.0530019	-1.93502	0.340161	FALSE
Plasmenyl-PC(P-16:1/21:0)	Glycerophosphocholines	0.124622	-1.34543	0.501213	FALSE
Plasmenyl-PE(P-18:1/22:4)	Glycerophosphoethanolamines	0.409208	-0.580332	0.745591	FALSE
Plasmenyl-PC(P-16:0/20:3)	Glycerophosphocholines	0.240061	-0.811015	0.672307	FALSE
Plasmenyl-PC(P-20:1/18:1)	Glycerophosphocholines	0.0199317	-1.64189	0.216047	FALSE
Plasmenyl-PE(P-16:0/16:1)	Glycerophosphoethanolamines	0.813902	-0.216766	0.94574	FALSE
Plasmenyl-PC(P-16:1/17:0)	Glycerophosphocholines	0.852061	-0.210277	0.954797	FALSE
Plasmenyl-PC(P-16:0/22:4)	Glycerophosphocholines	0.00684452	-1.39452	0.137483	FALSE
Plasmenyl-PC(P-22:0/20:4)	Glycerophosphocholines	0.139433	-0.674907	0.545056	FALSE
Plasmenyl-PC(P-16:1/20:5)	Glycerophosphocholines	0.87238	-0.0940914	0.966053	FALSE
PS(16:0_18:1)	Glycerophosphoserines	0.842679	-0.12079	0.954797	FALSE
PS(17:0_23:0)	Glycerophosphoserines	0.175618	0.613507	0.594612	FALSE
PS(18:0_18:1)	Glycerophosphoserines	0.248586	-1.04933	0.672307	FALSE
PS(18:0_22:4)	Glycerophosphoserines	0.938547	0.071828	0.979938	FALSE
PS(18:0_22:5)	Glycerophosphoserines	0.267925	-0.402547	0.692263	FALSE
PS(18:1_18:1)	Glycerophosphoserines	0.756737	0.266371	0.920028	FALSE
PS(19:0_20:4)	Glycerophosphoserines	0.681209	0.488155	0.886098	FALSE
SM(d16:1/24:1)	Phosphosphingolipids	0.000716594	-1.33675	0.0385169	TRUE
SM(d16:1/24:0)	Phosphosphingolipids	0.00619861	-1.01372	0.137483	FALSE
SM(d17:1/24:1)	Phosphosphingolipids	0.00435407	-2.94111	0.133732	FALSE
SM(d18:0/16:0)	Phosphosphingolipids	0.0429501	-1.04497	0.293151	FALSE
SM(d18:0/24:0)	Phosphosphingolipids	7.35652e-05	-1.6847	0.0158165	TRUE
SM(d18:1/12:0)	Phosphosphingolipids	0.592898	-0.116332	0.860532	FALSE
SM(d18:1/16:0)	Phosphosphingolipids	0.535979	0.0628004	0.828066	FALSE
SM(d18:1/18:0)	Phosphosphingolipids	0.114548	-0.518828	0.492558	FALSE
SM(d18:1/24:1)	Phosphosphingolipids	0.00350344	-1.37119	0.115883	FALSE
SM(d18:1/24:0)	Phosphosphingolipids	0.00185333	-1.41112	0.0737914	FALSE
SM(d18:1/17:0)	Phosphosphingolipids	0.2469	-0.444706	0.672307	FALSE
SM(d18:1/18:1)	Phosphosphingolipids	0.12269	-0.792856	0.501213	FALSE
SM(d18:1/26:0)	Phosphosphingolipids	0.0107605	-2.00241	0.150104	FALSE
SM(d18:2/14:0)	Phosphosphingolipids	0.32119	-0.400092	0.719536	FALSE
SM(d18:2/16:0)	Phosphosphingolipids	0.345314	-0.529292	0.719536	FALSE
SM(d18:2/24:1)	Phosphosphingolipids	0.00532015	-1.53495	0.137483	FALSE
SM(d18:2/18:3)	Phosphosphingolipids	0.383126	-0.346539	0.740316	FALSE
SM(d20:2/24:1)	Phosphosphingolipids	0.0273655	-2.08312	0.233916	FALSE
TG(14:0_16:0_18:0)	Triradylglycerols	0.932366	-0.0471411	0.979938	FALSE
TG(14:0_16:1_18:1)	Triradylglycerols	0.122496	0.832294	0.501213	FALSE
TG(14:0_16:1_18:2)	Triradylglycerols	0.0427916	1.32683	0.293151	FALSE
TG(14:0_16:0_16:1)	Triradylglycerols	0.0830462	0.755739	0.425117	FALSE
TG(14:0_16:0_18:1)	Triradylglycerols	0.463558	0.387955	0.79025	FALSE
TG(14:1_16:0_16:1)	Triradylglycerols	0.00849255	0.636637	0.146072	FALSE
TG(15:0_16:0_18:1)	Triradylglycerols	0.296745	0.482058	0.719536	FALSE
TG(16:0_16:1_20:4)	Triradylglycerols	0.501084	-0.381377	0.813079	FALSE
TG(16:0_18:1_18:2)	Triradylglycerols	0.490379	0.513428	0.81002	FALSE
TG(16:0_18:1_24:1)	Triradylglycerols	0.89268	0.117883	0.969356	FALSE
TG(16:0_17:1_18:1)	Triradylglycerols	0.32749	0.618272	0.719536	FALSE
TG(16:0_18:0_18:1)	Triradylglycerols	0.391356	0.956493	0.740316	FALSE
TG(16:0_18:0_22:1)	Triradylglycerols	0.748407	0.319606	0.919472	FALSE
TG(16:0_16:1_18:1)	Triradylglycerols	0.46782	0.447045	0.79025	FALSE
TG(16:0_18:1_22:3)	Triradylglycerols	0.936192	-0.0476605	0.979938	FALSE
TG(16:0_16:0_18:1)	Triradylglycerols	0.76704	0.203545	0.924845	FALSE
TG(16:0_16:1_18:2)	Triradylglycerols	0.366496	0.512979	0.736824	FALSE
TG(16:0_18:1_22:4)	Triradylglycerols	0.612147	-0.354953	0.8716	FALSE
TG(16:0_16:1_18:3)	Triradylglycerols	0.241588	0.47849	0.672307	FALSE
TG(16:1_18:1_26:0)	Triradylglycerols	0.984119	0.0209608	0.993822	FALSE
TG(16:1_18:1_18:2)	Triradylglycerols	0.275354	0.715907	0.700604	FALSE
TG(16:1_18:0_18:1)	Triradylglycerols	0.772138	0.237485	0.924845	FALSE
TG(16:1_18:1_24:1)	Triradylglycerols	0.656484	0.310841	0.886098	FALSE
TG(17:0_18:1_20:2)	Triradylglycerols	0.456761	0.598236	0.7825	FALSE
TG(17:0_18:1_18:2)	Triradylglycerols	0.544564	0.447457	0.830364	FALSE
TG(17:0_18:1_20:3)	Triradylglycerols	0.667707	0.25405	0.886098	FALSE
TG(17:1_18:0_18:1)	Triradylglycerols	0.397607	0.716692	0.740316	FALSE
TG(18:0_18:1_18:2)	Triradylglycerols	0.641636	0.431213	0.87944	FALSE
TG(18:0_18:1_18:1)	Triradylglycerols	0.330687	1.15265	0.719536	FALSE
TG(18:0_18:1_20:1)	Triradylglycerols	0.517968	0.584221	0.824912	FALSE
TG(18:0_18:0_18:1)	Triradylglycerols	0.344699	1.06045	0.719536	FALSE
TG(18:0_18:1_22:5)	Triradylglycerols	0.511227	-0.536067	0.820252	FALSE
TG(18:0_18:1_20:2)	Triradylglycerols	0.608394	0.412079	0.869134	FALSE
TG(18:0_18:1_22:4)	Triradylglycerols	0.368713	-0.49864	0.736824	FALSE
TG(18:1_20:1_22:3)	Triradylglycerols	0.786272	0.147638	0.931396	FALSE
TG(18:1_18:2_20:3)	Triradylglycerols	0.301824	-0.685403	0.719536	FALSE
TG(18:1_20:3_20:4)	Triradylglycerols	0.168529	-1.19186	0.579741	FALSE
TG(18:1_18:2_24:0)	Triradylglycerols	0.685507	0.32589	0.887855	FALSE
TG(18:1_20:2_20:4)	Triradylglycerols	0.320771	-0.594739	0.719536	FALSE
TG(18:1_18:2_24:1)	Triradylglycerols	0.736238	0.208221	0.914978	FALSE
TG(18:1_18:2_18:3)	Triradylglycerols	0.319136	-0.461884	0.719536	FALSE
TG(18:1_18:2_20:4)	Triradylglycerols	0.092676	-1.06128	0.442821	FALSE
TG(18:1_20:4_22:1)	Triradylglycerols	0.554896	-0.420337	0.837212	FALSE
Cer-EODS(d18:0/12:1-O-16:0)	Ceramides	0.211044	-0.992488	0.630201	FALSE
Cer-NDS(d18:0/22:0)	Ceramides	0.62869	0.46338	0.87944	FALSE
Cer-NS(d18:1/24:1)	Ceramides	0.299392	-0.748233	0.719536	FALSE
Cer-NS(d18:1/22:0)	Ceramides	0.616603	-0.474213	0.872977	FALSE
Cer-NS(d18:1/24:0)	Ceramides	0.861879	-0.0893495	0.960124	FALSE
Cer-NS(d18:2/24:1)	Ceramides	0.312612	-0.831351	0.719536	FALSE
Cer-NS(d19:2/24:1)	Ceramides	0.30743	-0.905904	0.719536	FALSE
Cer-NS(d20:1/24:0)	Ceramides	0.63153	-0.230454	0.87944	FALSE
Cer-NS(d18:2/16:0)	Ceramides	0.709488	0.341238	0.902603	FALSE
Cer-NS(d19:1/25:1)	Ceramides	0.265872	-0.795079	0.692263	FALSE
Cer-NS(d18:1/14:0)	Ceramides	0.322636	0.909668	0.719536	FALSE
Cer-NS(d18:1/18:0)	Ceramides	0.588913	0.602736	0.860532	FALSE
CL(16:0_18:0_18:0_18:1)	Glycerophosphoglycerophosphoglycerols	0.210244	0.46288	0.630201	FALSE
CL(16:0_18:1_20:0_20:0)	Glycerophosphoglycerophosphoglycerols	0.233754	0.316049	0.672307	FALSE
CL(16:1_18:1_18:1_18:2)	Glycerophosphoglycerophosphoglycerols	0.965471	0.0342795	0.989006	FALSE
CL(18:0_20:0_20:0_20:1)	Glycerophosphoglycerophosphoglycerols	0.127489	0.431425	0.507596	FALSE
CL(18:0_20:2_20:2_20:2)	Glycerophosphoglycerophosphoglycerols	0.116531	0.64792	0.495976	FALSE
CL(18:1_18:1_18:2_20:3)	Glycerophosphoglycerophosphoglycerols	0.00206694	1.33008	0.0740653	FALSE
CL(18:1_20:0_20:1_20:2)	Glycerophosphoglycerophosphoglycerols	0.367171	0.19116	0.736824	FALSE
CL(18:1_20:0_20:1_20:1)	Glycerophosphoglycerophosphoglycerols	0.541132	0.199596	0.828066	FALSE
DMPE(14:0_16:0)	Glycerophosphoethanolamines	0.673688	0.192992	0.886098	FALSE
DMPE(14:1_16:1)	Glycerophosphoethanolamines	0.747944	0.289441	0.919472	FALSE
DMPE(14:0_16:1)	Glycerophosphoethanolamines	0.646356	0.40629	0.881789	FALSE
DMPE(16:0_22:6)	Glycerophosphoethanolamines	0.626706	0.404916	0.87944	FALSE
DMPE(16:0_20:4)	Glycerophosphoethanolamines	0.984577	0.0136418	0.993822	FALSE
DMPE(16:0_24:1)	Glycerophosphoethanolamines	0.431693	-0.406003	0.7639	FALSE
DMPE(16:0_22:1)	Glycerophosphoethanolamines	0.248214	0.270454	0.672307	FALSE
DMPE(17:1_18:1)	Glycerophosphoethanolamines	0.331987	0.642048	0.719536	FALSE
DMPE(18:0_18:1)	Glycerophosphoethanolamines	0.89438	-0.0279233	0.969356	FALSE
DMPE(18:0_20:3)	Glycerophosphoethanolamines	0.0627976	-0.530641	0.380323	FALSE
DMPE(18:1_20:1)	Glycerophosphoethanolamines	0.370292	-0.243437	0.736824	FALSE
DMPE(18:1_24:1)	Glycerophosphoethanolamines	0.189137	0.985485	0.61766	FALSE
DMPE(18:1_22:2)	Glycerophosphoethanolamines	0.0245069	0.935368	0.224212	FALSE
DMPE(18:1_26:0)	Glycerophosphoethanolamines	0.849138	-0.243383	0.954797	FALSE
DMPE(20:3_22:1)	Glycerophosphoethanolamines	0.12472	0.907144	0.501213	FALSE
DMPE(20:1_24:1)	Glycerophosphoethanolamines	0.405047	-0.745082	0.741149	FALSE
DMPE(20:4_24:1)	Glycerophosphoethanolamines	0.775788	0.268971	0.926636	FALSE
FAHFA(16:0/18:2)	Fatty esters	0.588038	-0.130603	0.860532	FALSE
FAHFA(18:0/20:2)	Fatty esters	0.722347	-0.0716724	0.910878	FALSE
FAHFA(18:0/22:3)	Fatty esters	0.066958	-0.535723	0.399888	FALSE
FAHFA(18:2/20:4)	Fatty esters	0.586142	-0.180589	0.860532	FALSE
HexCer-NS(d18:1/24:1)	Neutral glycosphingolipids	0.442509	0.298159	0.773492	FALSE
HexCer-NS(d18:1/24:0)	Neutral glycosphingolipids	0.105549	0.603852	0.475546	FALSE
HexCer-NS(d18:1/23:0)	Neutral glycosphingolipids	0.0107691	1.53751	0.150104	FALSE
HexCer-NS(d19:1/25:0)	Neutral glycosphingolipids	0.152855	0.807321	0.557675	FALSE
HexCer-NS(d18:1/26:1)	Neutral glycosphingolipids	0.812623	0.0993129	0.94574	FALSE
LPE(16:1)	Glycerophosphoethanolamines	0.735287	0.323829	0.914978	FALSE
LPE(18:1)	Glycerophosphoethanolamines	0.487152	0.298728	0.808785	FALSE
LPE(18:2)	Glycerophosphoethanolamines	0.121266	1.57208	0.501213	FALSE
LPI(18:1)	Glycerophosphoinositols	0.189332	-0.502179	0.61766	FALSE
LPS(18:0)	Glycerophosphoserines	0.274737	-0.461132	0.700604	FALSE
LPS(22:0)	Glycerophosphoserines	0.899472	0.0318291	0.969356	FALSE
MMPE(18:1_24:0)	Glycerophosphoethanolamines	0.0175229	1.42742	0.203645	FALSE
MMPE(18:0_20:3)	Glycerophosphoethanolamines	0.873941	-0.169643	0.966053	FALSE
MMPE(20:1_24:1)	Glycerophosphoethanolamines	0.0282875	1.14283	0.233916	FALSE
MMPE(20:2_24:1)	Glycerophosphoethanolamines	0.347167	0.724175	0.719536	FALSE
MMPE(20:1_24:0)	Glycerophosphoethanolamines	0.527964	-0.50138	0.826291	FALSE
PC(14:0_16:0)	Glycerophosphocholines	0.0684595	0.678001	0.402311	FALSE
PC(15:0_17:0)	Glycerophosphocholines	0.926295	-0.0696401	0.978641	FALSE
PC(15:0_15:0)	Glycerophosphocholines	0.285401	-0.352087	0.717675	FALSE
PC(15:0_17:1)	Glycerophosphocholines	0.817026	0.147296	0.94574	FALSE
PC(17:0_17:0)	Glycerophosphocholines	0.419963	0.365123	0.754782	FALSE
PC(17:0_20:1)	Glycerophosphocholines	0.880225	-0.0313495	0.968023	FALSE
PC(17:1_22:2)	Glycerophosphocholines	0.755191	0.203626	0.920028	FALSE
PC(17:1_22:1)	Glycerophosphocholines	0.157294	-0.344405	0.557675	FALSE
PC(18:0_20:1)	Glycerophosphocholines	0.0888038	-0.329852	0.439873	FALSE
PC(18:1_22:1)	Glycerophosphocholines	0.259767	-0.30289	0.688576	FALSE
PC(18:1_20:1)	Glycerophosphocholines	0.947824	-0.0124706	0.984455	FALSE
PC(18:1_24:0)	Glycerophosphocholines	0.420708	-0.736319	0.754782	FALSE
PC(18:2_19:0)	Glycerophosphocholines	0.582492	0.112729	0.860532	FALSE
PE(14:0_16:0)	Glycerophosphoethanolamines	0.210913	0.946479	0.630201	FALSE
PE(16:0_17:1)	Glycerophosphoethanolamines	0.664589	0.364319	0.886098	FALSE
PE(16:0_20:3)	Glycerophosphoethanolamines	0.748282	0.296871	0.919472	FALSE
PE(16:1_18:1)	Glycerophosphoethanolamines	0.392876	0.648001	0.740316	FALSE
PE(16:1_22:6)	Glycerophosphoethanolamines	0.844462	-0.283152	0.954797	FALSE
PE(17:0_20:4)	Glycerophosphoethanolamines	0.193953	1.01836	0.621925	FALSE
PE(18:0_20:5)	Glycerophosphoethanolamines	0.00671822	1.51933	0.137483	FALSE
PE(18:1_20:4)	Glycerophosphoethanolamines	0.658248	0.245519	0.886098	FALSE
PE(18:1_22:6)	Glycerophosphoethanolamines	0.93581	-0.0823865	0.979938	FALSE
PE(18:1_22:0)	Glycerophosphoethanolamines	0.0216642	0.661451	0.216047	FALSE
PE(18:1_24:0)	Glycerophosphoethanolamines	0.145445	0.646467	0.55404	FALSE
PE(18:1_19:0)	Glycerophosphoethanolamines	0.822558	-0.349857	0.94574	FALSE
PE(20:1_22:3)	Glycerophosphoethanolamines	0.345457	0.408502	0.719536	FALSE
PE(22:1_22:1)	Glycerophosphoethanolamines	0.834457	-0.164785	0.949251	FALSE
PG(16:0_18:1)	Glycerophosphoglycerols	0.911483	-0.0671232	0.976086	FALSE
PG(16:1_18:1)	Glycerophosphoglycerols	0.303803	0.873813	0.719536	FALSE
PG(18:0_18:1)	Glycerophosphoglycerols	0.701576	0.245396	0.897851	FALSE
PG(18:1_20:3)	Glycerophosphoglycerols	0.716228	-0.115932	0.905817	FALSE
PG(18:1_22:6)	Glycerophosphoglycerols	0.148013	1.00065	0.554886	FALSE
PG(18:1_22:5)	Glycerophosphoglycerols	0.791118	-0.219124	0.934563	FALSE
PI(16:1_18:1)	Glycerophosphoinositols	0.955546	-0.0507836	0.989006	FALSE
PI(16:1_18:2)	Glycerophosphoinositols	0.330816	-1.30032	0.719536	FALSE
PI(18:0_20:3)	Glycerophosphoinositols	0.522897	0.434766	0.826291	FALSE
PI(18:0_22:4)	Glycerophosphoinositols	0.729014	0.189972	0.914978	FALSE
PI(18:0_18:2)	Glycerophosphoinositols	0.785257	-0.287753	0.931396	FALSE
PI(18:0_20:1)	Glycerophosphoinositols	0.380098	0.986993	0.7402	FALSE
PI(18:0_18:1)	Glycerophosphoinositols	0.617175	0.801738	0.872977	FALSE
Plasmanyl-PS(O-20:0/22:5)	Glycerophosphoserines	0.0150443	-1.78187	0.190266	FALSE
Plasmanyl-PS(O-20:0/18:2)	Glycerophosphoserines	0.681842	0.661638	0.886098	FALSE
Plasmanyl-PE(O-18:0/20:4)	Glycerophosphoethanolamines	0.0718243	-1.96865	0.406374	FALSE
Plasmanyl-PS(O-20:0/17:0)	Glycerophosphoserines	0.145597	-0.869052	0.55404	FALSE
Plasmanyl-PS(O-20:0/22:3)	Glycerophosphoserines	0.0399114	-2.38858	0.293151	FALSE
Plasmanyl-PS(O-20:0/18:1)	Glycerophosphoserines	0.0438315	-1.1128	0.294493	FALSE
Plasmanyl-PS(O-18:0/20:0)	Glycerophosphoserines	0.113229	-0.975697	0.491803	FALSE
Plasmanyl-PS(O-20:0/20:3)	Glycerophosphoserines	0.0801179	-2.00503	0.42013	FALSE
Plasmanyl-PC(O-16:1/18:1)	Glycerophosphocholines	0.0220917	-1.28141	0.216047	FALSE
Plasmanyl-PC(O-18:1/18:1)	Glycerophosphocholines	0.263592	-1.29372	0.691126	FALSE
Plasmanyl-PC(O-16:0/20:1)	Glycerophosphocholines	0.468636	-0.7063	0.79025	FALSE
Plasmanyl-PS(O-20:0/22:2)	Glycerophosphoserines	0.0157948	-2.25858	0.194051	FALSE
Plasmanyl-PS(O-20:0/16:0)	Glycerophosphoserines	0.497315	-0.408323	0.81002	FALSE
Plasmenyl-PE(P-16:0/18:2)	Glycerophosphoethanolamines	0.5265	0.558222	0.826291	FALSE
Plasmenyl-PE(P-16:0/20:5)	Glycerophosphoethanolamines	0.640829	0.3875	0.87944	FALSE
Plasmenyl-PE(P-16:0/20:3)	Glycerophosphoethanolamines	0.593075	0.303326	0.860532	FALSE
Plasmenyl-PE(P-16:0/20:1)	Glycerophosphoethanolamines	0.7323	-0.275363	0.914978	FALSE
Plasmenyl-PE(P-20:0/16:0)	Glycerophosphoethanolamines	0.143264	-1.64152	0.55404	FALSE
Plasmenyl-PS(P-20:0/20:3)	Glycerophosphoserines	0.0219281	-1.67685	0.216047	FALSE
Plasmenyl-PE(P-16:0/22:6)	Glycerophosphoethanolamines	0.249701	-1.15305	0.672307	FALSE
Plasmenyl-PE(P-18:1/20:5)	Glycerophosphoethanolamines	0.891128	-0.0583777	0.969356	FALSE
Plasmenyl-PE(P-18:1/20:4)	Glycerophosphoethanolamines	0.0772122	-0.8172	0.415015	FALSE
Plasmenyl-PE(P-18:0/22:6)	Glycerophosphoethanolamines	0.156101	-0.935743	0.557675	FALSE
Plasmenyl-PE(P-18:1/22:1)	Glycerophosphoethanolamines	0.508748	-0.481326	0.819332	FALSE
Plasmenyl-PS(P-18:0/22:0)	Glycerophosphoserines	0.436776	-0.885327	0.766586	FALSE
Plasmenyl-PE(P-20:0/22:6)	Glycerophosphoethanolamines	0.636244	0.280569	0.87944	FALSE
Plasmenyl-PS(P-20:0/24:1)	Glycerophosphoserines	0.00659183	-1.15176	0.137483	FALSE
Plasmenyl-PS(P-20:0/20:1)	Glycerophosphoserines	0.0282313	-1.51677	0.233916	FALSE
Plasmenyl-PE(P-20:1/18:1)	Glycerophosphoethanolamines	0.11765	-1.55617	0.495976	FALSE
Plasmenyl-LPE(P-18:1)	Glycerophosphoethanolamines	0.230237	-0.846416	0.668932	FALSE
Plasmenyl-PE(P-18:1/17:1)	Glycerophosphoethanolamines	0.429878	0.930996	0.763833	FALSE
Plasmenyl-PE(P-18:1/17:0)	Glycerophosphoethanolamines	0.594367	-0.295487	0.860532	FALSE
Plasmenyl-LPE(P-16:0)	Glycerophosphoethanolamines	0.40287	-0.453412	0.740316	FALSE
Plasmenyl-PS(P-20:0/26:0)	Glycerophosphoserines	0.0497417	-1.18534	0.324075	FALSE
Plasmenyl-PE(P-18:0/20:3)	Glycerophosphoethanolamines	0.201041	-0.866188	0.621925	FALSE
Plasmenyl-PS(P-20:1/22:5)	Glycerophosphoserines	0.959608	-0.0454553	0.989006	FALSE
Plasmenyl-PE(P-20:1/22:3)	Glycerophosphoethanolamines	0.665458	-0.225215	0.886098	FALSE
Plasmenyl-PE(P-16:0/16:0)	Glycerophosphoethanolamines	0.199262	-0.829138	0.621925	FALSE
Plasmenyl-PE(P-18:0/16:0)	Glycerophosphoethanolamines	0.332716	-0.233096	0.719536	FALSE
Plasmenyl-PE(P-18:1/20:3)	Glycerophosphoethanolamines	0.400424	-0.302257	0.740316	FALSE
Plasmenyl-PE(P-20:1/20:5)	Glycerophosphoethanolamines	0.913975	-0.0789052	0.976086	FALSE
PS(16:0_20:1)	Glycerophosphoserines	0.761765	0.164676	0.922701	FALSE
PS(18:0_20:3)	Glycerophosphoserines	0.468491	-0.310441	0.79025	FALSE
PS(18:1_24:1)	Glycerophosphoserines	0.344826	-0.891363	0.719536	FALSE
PS(18:1_22:1)	Glycerophosphoserines	0.132018	-0.453455	0.520805	FALSE
PS(18:2_24:1)	Glycerophosphoserines	0.852655	0.034259	0.954797	FALSE
SM(d16:0/18:1)	Phosphosphingolipids	0.0111705	-0.405129	0.150104	FALSE
SM(d17:1/18:0)	Phosphosphingolipids	0.641446	-0.0797996	0.87944	FALSE
SM(d18:0/16:1)	Phosphosphingolipids	0.186794	-0.204893	0.61766	FALSE
SM(d22:0/18:1)	Phosphosphingolipids	0.0796514	-0.673032	0.42013	FALSE
SM(d22:1/22:1)	Phosphosphingolipids	1.88091e-05	-1.67069	0.00808791	TRUE
SM(d25:0/18:1)	Phosphosphingolipids	0.0108848	-1.29445	0.150104	FALSE

## Sheet: MDM2 Low Cells Treated vs Untre
name	LipidMaps_Class	Raw_p	log2(MDM2 lower atorvastatin treated)-log2(MDM2 lower untreated)	FDR	significant
AcCar(16:0)	Fatty esters	0.487534	-0.116673	0.587226	FALSE
AcCar(18:1)	Fatty esters	0.536727	-0.123188	0.626619	FALSE
BMP(16:0_18:0)	Glycerophosphoglycerols	0.00321046	0.554005	0.0168353	FALSE
BMP(16:0_20:1)	Glycerophosphoglycerols	0.256246	0.456513	0.374781	FALSE
BMP(18:0_18:1)	Glycerophosphoglycerols	0.00391812	1.11773	0.0195906	TRUE
BMP(18:0_18:0)	Glycerophosphoglycerols	0.000239023	1.14713	0.00293656	TRUE
CE(18:2)	Sterols	0.0469616	0.78354	0.105897	FALSE
Cer-NDS(d18:0/16:0)	Ceramides	8.40886e-07	1.81774	3.2871e-05	TRUE
Cer-NDS(d18:0/24:1)	Ceramides	0.000129094	1.7632	0.00185035	TRUE
Cer-NS(d18:1/16:0)	Ceramides	3.72096e-08	1.19962	3.20002e-06	TRUE
DG(16:0_18:0)	Diradylglycerols	0.00137516	0.719463	0.00981411	FALSE
DG(18:0_18:0)	Diradylglycerols	0.00142438	0.630213	0.00981411	FALSE
DG(18:1_18:1)	Diradylglycerols	0.00753287	0.330848	0.0297168	FALSE
HexCer-NS(d18:1/16:0)	Neutral glycosphingolipids	0.0144313	0.588458	0.0452953	FALSE
LPC(14:0)	Glycerophosphocholines	0.655875	-0.169288	0.722042	FALSE
LPC(15:1)	Glycerophosphocholines	0.7752	-0.0690489	0.818881	FALSE
LPC(16:0)	Glycerophosphocholines	0.113635	0.423211	0.210617	FALSE
LPC(16:1)	Glycerophosphocholines	0.745142	0.126043	0.803035	FALSE
LPC(18:0)	Glycerophosphocholines	0.000391176	1.18833	0.00442647	TRUE
LPC(18:1)	Glycerophosphocholines	0.346395	0.273572	0.465469	FALSE
LPC(20:3)	Glycerophosphocholines	0.2365	0.37593	0.354338	FALSE
LPC(20:4)	Glycerophosphocholines	0.0110031	0.974103	0.0391019	TRUE
LPC(22:5)	Glycerophosphocholines	0.16525	0.697684	0.269157	FALSE
LPC(24:1)	Glycerophosphocholines	0.73358	-0.0539636	0.792625	FALSE
LPC(26:0)	Glycerophosphocholines	0.600866	-0.073145	0.674602	FALSE
LPE(16:0)	Glycerophosphoethanolamines	0.487227	0.209118	0.587226	FALSE
LPE(18:0)	Glycerophosphoethanolamines	0.859428	0.0524241	0.888352	FALSE
LPE(20:4)	Glycerophosphoethanolamines	0.495906	-0.165978	0.595641	FALSE
MGDG(13:0_18:2)	Glycosyldiradylglycerols	0.238366	0.23972	0.355893	FALSE
MGDG(13:0_22:5)	Glycosyldiradylglycerols	0.0409598	0.35699	0.0963111	FALSE
MGDG(15:0_18:2)	Glycosyldiradylglycerols	0.776985	-0.0668245	0.818881	FALSE
MGDG(16:0_20:5)	Glycosyldiradylglycerols	0.0368674	1.19333	0.0905883	FALSE
MGDG(16:0_18:3)	Glycosyldiradylglycerols	0.733639	0.0754504	0.792625	FALSE
MGDG(16:0_22:6)	Glycosyldiradylglycerols	0.224355	0.528491	0.342101	FALSE
MGDG(16:1_22:5)	Glycosyldiradylglycerols	0.296348	0.354516	0.42056	FALSE
MGDG(18:1_20:3)	Glycosyldiradylglycerols	0.00499502	0.810684	0.0228496	TRUE
MGDG(18:1_20:4)	Glycosyldiradylglycerols	0.000923797	1.10615	0.00810679	TRUE
MGDG(9:0_22:0)	Glycosyldiradylglycerols	0.366997	0.150095	0.484076	FALSE
MGDG(9:0_9:0)	Glycosyldiradylglycerols	0.0187575	0.880788	0.0576122	FALSE
OxTG(16:1_18:1_15:0(CHO))	Triradylglycerols	0.225184	0.272073	0.342152	FALSE
OxTG(16:0_16:0_18:1(OOO))	Triradylglycerols	0.0111283	0.873571	0.0392227	TRUE
OxTG(16:0_18:1_20:1(OOO))	Triradylglycerols	0.00472291	1.01047	0.022243	TRUE
OxTG(16:1_18:0_17:2(OH))	Triradylglycerols	0.0102995	0.801615	0.0372168	TRUE
OxTG(16:0_18:0_18:1(OOO))	Triradylglycerols	0.00191992	0.902821	0.0116277	TRUE
PC(13:0_16:1)	Glycerophosphocholines	0.638656	0.0557532	0.707789	FALSE
PC(14:0_16:1)	Glycerophosphocholines	0.337084	-0.345607	0.455806	FALSE
PC(14:0_14:1)	Glycerophosphocholines	0.0108716	-0.821849	0.0389564	TRUE
PC(14:0_17:1)	Glycerophosphocholines	0.141755	-0.173441	0.243818	FALSE
PC(14:0_26:0)	Glycerophosphocholines	0.0060171	-0.320829	0.02512	FALSE
PC(14:0_20:4)	Glycerophosphocholines	0.102888	-0.229712	0.198394	FALSE
PC(14:1_16:1)	Glycerophosphocholines	0.0250193	-1.0342	0.0694084	FALSE
PC(15:0_18:2)	Glycerophosphocholines	0.0459235	-0.526469	0.104482	FALSE
PC(15:0_22:4)	Glycerophosphocholines	0.00505658	0.40199	0.0228877	FALSE
PC(15:0_16:0)	Glycerophosphocholines	0.042693	-0.323119	0.0993056	FALSE
PC(15:0_16:1)	Glycerophosphocholines	0.0256797	-0.371114	0.0696355	FALSE
PC(15:0_22:5)	Glycerophosphocholines	0.605022	-0.0598275	0.675739	FALSE
PC(15:0_20:3)	Glycerophosphocholines	0.310079	0.158212	0.431501	FALSE
PC(15:1_22:5)	Glycerophosphocholines	0.024442	0.280643	0.0682472	FALSE
PC(15:1_16:1)	Glycerophosphocholines	0.0397651	-0.491232	0.0955287	FALSE
PC(15:1_18:2)	Glycerophosphocholines	0.142697	-0.517927	0.244335	FALSE
PC(15:1_22:6)	Glycerophosphocholines	0.0214539	0.443062	0.061914	FALSE
PC(15:1_20:1)	Glycerophosphocholines	0.447706	-0.213964	0.5532	FALSE
PC(15:1_16:0)	Glycerophosphocholines	0.00143528	-0.178273	0.00981411	FALSE
PC(15:1_20:3)	Glycerophosphocholines	0.761977	0.0236229	0.816186	FALSE
PC(15:1_18:1)	Glycerophosphocholines	0.0599195	-0.517097	0.123279	FALSE
PC(15:1_22:4)	Glycerophosphocholines	2.10085e-05	0.823011	0.000451683	TRUE
PC(16:0_16:1)	Glycerophosphocholines	0.383005	0.348011	0.499068	FALSE
PC(16:0_20:5)	Glycerophosphocholines	0.302484	-0.0910029	0.42506	FALSE
PC(16:0_22:6)	Glycerophosphocholines	0.0284562	0.433103	0.0740361	FALSE
PC(16:0_18:1)	Glycerophosphocholines	0.110993	-0.238366	0.208414	FALSE
PC(16:0_18:0)	Glycerophosphocholines	0.122342	0.441859	0.221526	FALSE
PC(16:0_24:1)	Glycerophosphocholines	0.072048	-0.197095	0.144769	FALSE
PC(16:0_26:0)	Glycerophosphocholines	0.00687824	-0.517524	0.0280934	FALSE
PC(16:0_20:3)	Glycerophosphocholines	0.00131366	-0.475517	0.00981411	FALSE
PC(16:0_20:1)	Glycerophosphocholines	0.00178288	0.384219	0.010952	FALSE
PC(16:0_18:2)	Glycerophosphocholines	0.0123921	-0.507098	0.0422905	FALSE
PC(16:0_17:0)	Glycerophosphocholines	0.335622	-0.219756	0.455806	FALSE
PC(16:0_16:0)	Glycerophosphocholines	0.197865	-0.27982	0.309388	FALSE
PC(16:0_20:0)	Glycerophosphocholines	0.0133967	0.333308	0.0446557	FALSE
PC(16:0_20:4)	Glycerophosphocholines	0.206992	0.201056	0.320168	FALSE
PC(16:0_17:1)	Glycerophosphocholines	0.974492	0.00808926	0.976764	FALSE
PC(16:1_17:0)	Glycerophosphocholines	0.0409882	-0.328301	0.0963111	FALSE
PC(16:1_18:0)	Glycerophosphocholines	0.212997	0.246772	0.328275	FALSE
PC(16:1_18:2)	Glycerophosphocholines	0.000588198	-1.37313	0.00616891	TRUE
PC(16:1_16:1)	Glycerophosphocholines	0.0145775	-1.08916	0.0454226	TRUE
PC(16:1_18:3)	Glycerophosphocholines	0.0515675	-0.708754	0.11087	FALSE
PC(16:1_22:5)	Glycerophosphocholines	0.169454	-0.268865	0.27393	FALSE
PC(16:1_18:1)	Glycerophosphocholines	0.0356328	-0.491659	0.0880581	FALSE
PC(16:1_22:4)	Glycerophosphocholines	0.205113	0.181032	0.318407	FALSE
PC(16:1_20:3)	Glycerophosphocholines	0.00582769	-0.546564	0.024664	FALSE
PC(17:0_18:0)	Glycerophosphocholines	0.308918	-0.101992	0.431282	FALSE
PC(17:0_18:2)	Glycerophosphocholines	0.00104451	-0.517497	0.0086373	FALSE
PC(17:0_18:1)	Glycerophosphocholines	0.374859	0.0718374	0.49143	FALSE
PC(17:0_20:4)	Glycerophosphocholines	0.145095	0.488061	0.244671	FALSE
PC(17:1_18:2)	Glycerophosphocholines	0.00226785	-0.395242	0.0128313	FALSE
PC(17:1_18:1)	Glycerophosphocholines	0.441041	-0.186507	0.549703	FALSE
PC(17:1_20:1)	Glycerophosphocholines	0.157149	-0.212208	0.261915	FALSE
PC(17:2_20:4)	Glycerophosphocholines	0.0196986	0.546697	0.0592336	FALSE
PC(18:0_18:1)	Glycerophosphocholines	0.0492211	0.222938	0.107985	FALSE
PC(18:0_18:2)	Glycerophosphocholines	0.373044	0.169762	0.490547	FALSE
PC(18:0_20:4)	Glycerophosphocholines	0.00201795	0.866843	0.0117259	TRUE
PC(18:0_20:2)	Glycerophosphocholines	0.855503	-0.0218005	0.886425	FALSE
PC(18:0_22:5)	Glycerophosphocholines	0.0020039	0.689945	0.0117259	FALSE
PC(18:0_22:2)	Glycerophosphocholines	0.480432	0.0487897	0.583576	FALSE
PC(18:1_19:0)	Glycerophosphocholines	0.317343	-0.268123	0.43877	FALSE
PC(18:1_18:2)	Glycerophosphocholines	0.0229743	-0.600159	0.0645684	FALSE
PC(18:1_20:4)	Glycerophosphocholines	0.0405158	0.26673	0.096253	FALSE
PC(18:1_18:1)	Glycerophosphocholines	0.00941654	-0.47795	0.0353605	FALSE
PC(18:1_20:0)	Glycerophosphocholines	0.177666	0.10646	0.281905	FALSE
PC(18:1_24:1)	Glycerophosphocholines	0.301657	-0.136733	0.42506	FALSE
PC(18:1_22:6)	Glycerophosphocholines	0.529854	0.0560825	0.62081	FALSE
PC(18:1_22:5)	Glycerophosphocholines	0.00141558	0.472105	0.00981411	FALSE
PC(18:1_22:2)	Glycerophosphocholines	0.0283522	0.56347	0.0740361	FALSE
PC(18:1_20:3)	Glycerophosphocholines	0.40877	0.186346	0.527557	FALSE
PC(18:1_26:0)	Glycerophosphocholines	0.00609686	-0.323399	0.0252082	FALSE
PC(18:1_22:3)	Glycerophosphocholines	0.120038	0.390703	0.21894	FALSE
PC(18:1_20:5)	Glycerophosphocholines	0.00135558	-0.504156	0.00981411	FALSE
PC(18:1_20:2)	Glycerophosphocholines	0.0321546	-0.277372	0.0808567	FALSE
PC(18:2_24:1)	Glycerophosphocholines	0.483423	0.156539	0.585555	FALSE
PC(18:2_20:2)	Glycerophosphocholines	0.182596	-0.240397	0.288662	FALSE
PC(18:2_18:2)	Glycerophosphocholines	0.0212284	-0.49172	0.061914	FALSE
PC(20:1_22:5)	Glycerophosphocholines	0.00464017	0.288528	0.0221697	FALSE
PC(20:2_20:3)	Glycerophosphocholines	0.502158	0.195809	0.601471	FALSE
PC(20:3_22:1)	Glycerophosphocholines	0.453656	0.15537	0.558946	FALSE
PC(20:3_20:4)	Glycerophosphocholines	0.0139256	0.317593	0.0450225	FALSE
PE(16:0_18:0)	Glycerophosphoethanolamines	0.411003	-0.267229	0.527557	FALSE
PE(16:0_20:4)	Glycerophosphoethanolamines	1.12717e-05	-0.337088	0.000255096	FALSE
PE(16:0_16:1)	Glycerophosphoethanolamines	0.991233	0.00493525	0.991233	FALSE
PE(16:0_22:4)	Glycerophosphoethanolamines	0.968566	-0.00683828	0.973875	FALSE
PE(16:0_22:6)	Glycerophosphoethanolamines	0.0210124	-0.447871	0.061914	FALSE
PE(16:1_24:0)	Glycerophosphoethanolamines	0.144294	-0.3741	0.244671	FALSE
PE(16:1_20:4)	Glycerophosphoethanolamines	0.105114	-0.732314	0.200884	FALSE
PE(17:1_18:1)	Glycerophosphoethanolamines	0.00577642	-0.420387	0.024664	FALSE
PE(18:0_22:5)	Glycerophosphoethanolamines	0.843658	0.0363587	0.880517	FALSE
PE(18:0_18:1)	Glycerophosphoethanolamines	0.355739	-0.0605117	0.476535	FALSE
PE(18:0_20:4)	Glycerophosphoethanolamines	0.00254665	-0.281531	0.0140392	FALSE
PE(18:0_20:3)	Glycerophosphoethanolamines	0.160407	-0.338818	0.264272	FALSE
PE(18:1_18:2)	Glycerophosphoethanolamines	0.427525	-0.36825	0.543892	FALSE
PE(18:1_20:5)	Glycerophosphoethanolamines	0.000897099	-0.73561	0.00810679	FALSE
PE(18:1_22:1)	Glycerophosphoethanolamines	0.359759	-0.174814	0.479413	FALSE
PE(18:1_24:1)	Glycerophosphoethanolamines	0.0439911	-0.390137	0.1017	FALSE
PE(18:1_22:5)	Glycerophosphoethanolamines	0.111673	-0.679073	0.208781	FALSE
PE(18:1_20:3)	Glycerophosphoethanolamines	0.0427245	-0.384246	0.0993056	FALSE
PE(18:2_22:6)	Glycerophosphoethanolamines	0.572024	0.235778	0.652442	FALSE
PG(18:1_18:1)	Glycerophosphoglycerols	0.327587	0.516306	0.451482	FALSE
Plasmanyl-PC(O-16:0/17:0)	Glycerophosphocholines	0.0443541	0.275914	0.101991	FALSE
Plasmanyl-PC(O-16:0/22:6)	Glycerophosphocholines	0.0138195	0.452624	0.0450225	FALSE
Plasmanyl-PC(O-16:0/16:1)	Glycerophosphocholines	0.808679	0.053063	0.8502	FALSE
Plasmanyl-PC(O-22:1/18:2)	Glycerophosphocholines	0.00155949	0.545838	0.0098615	FALSE
Plasmanyl-PC(O-16:0/18:2)	Glycerophosphocholines	0.00475896	-0.202657	0.022243	FALSE
Plasmanyl-PC(O-24:1/18:1)	Glycerophosphocholines	0.12783	0.164372	0.228262	FALSE
Plasmanyl-PC(O-16:1/26:0)	Glycerophosphocholines	0.120162	-0.234859	0.21894	FALSE
Plasmanyl-PC(O-18:1/22:5)	Glycerophosphocholines	0.00199179	0.824576	0.0117259	TRUE
Plasmanyl-LPC(O-16:1)	Glycerophosphocholines	0.00860254	1.31402	0.0334801	TRUE
Plasmanyl-LPC(O-16:0)	Glycerophosphocholines	0.00702495	1.1493	0.0282311	TRUE
Plasmanyl-PC(O-16:0/20:4)	Glycerophosphocholines	0.00543052	0.418111	0.0238278	FALSE
Plasmanyl-PC(O-16:0/22:3)	Glycerophosphocholines	0.229223	0.44867	0.345846	FALSE
Plasmanyl-PC(O-22:0/20:4)	Glycerophosphocholines	0.0324254	0.719612	0.0810636	FALSE
Plasmanyl-PC(O-18:0/22:4)	Glycerophosphocholines	0.00379775	0.539354	0.0194409	FALSE
Plasmanyl-PC(O-22:1/20:3)	Glycerophosphocholines	0.0846262	0.243208	0.167692	FALSE
Plasmanyl-PC(O-16:0/16:0)	Glycerophosphocholines	0.219316	-0.252988	0.336807	FALSE
Plasmanyl-PC(O-16:0/20:2)	Glycerophosphocholines	0.0498674	0.449062	0.108631	FALSE
Plasmanyl-PC(O-18:0/20:2)	Glycerophosphocholines	0.0397666	-0.463401	0.0955287	FALSE
Plasmanyl-PC(O-22:0/16:0)	Glycerophosphocholines	0.0376295	-0.181261	0.0918136	FALSE
Plasmanyl-PC(O-18:0/18:1)	Glycerophosphocholines	0.769794	0.0451005	0.818881	FALSE
Plasmanyl-PC(O-18:1/22:4)	Glycerophosphocholines	9.89519e-06	0.710831	0.000236385	FALSE
Plasmanyl-PC(O-18:0/20:4)	Glycerophosphocholines	0.00413632	0.500286	0.0204439	FALSE
Plasmanyl-PC(O-16:0/22:4)	Glycerophosphocholines	0.0281391	0.332112	0.0740361	FALSE
Plasmanyl-PC(O-16:0/20:3)	Glycerophosphocholines	0.117443	0.659581	0.215814	FALSE
Plasmanyl-PC(O-20:0/16:0)	Glycerophosphocholines	0.284277	-0.0809972	0.407464	FALSE
Plasmenyl-PE(P-18:1/22:5)	Glycerophosphoethanolamines	0.334936	-0.228317	0.455806	FALSE
Plasmenyl-PE(P-16:0/22:2)	Glycerophosphoethanolamines	0.0132067	-0.12235	0.0443661	FALSE
Plasmenyl-PE(P-16:0/22:1)	Glycerophosphoethanolamines	0.198984	-0.120189	0.310012	FALSE
Plasmenyl-PE(P-20:0/18:1)	Glycerophosphoethanolamines	0.9564	0.0118674	0.972227	FALSE
Plasmenyl-PC(P-16:0/20:4)	Glycerophosphocholines	0.000222424	0.936361	0.00281301	TRUE
Plasmenyl-PE(P-16:0/22:4)	Glycerophosphoethanolamines	0.0694251	0.130516	0.140815	FALSE
Plasmenyl-PC(P-16:1/24:0)	Glycerophosphocholines	0.176812	0.116019	0.281589	FALSE
Plasmenyl-PC(P-18:0/20:4)	Glycerophosphocholines	0.00207639	0.314349	0.0119046	FALSE
Plasmenyl-PC(P-18:0/22:6)	Glycerophosphocholines	0.00366516	1.15843	0.0189882	TRUE
Plasmenyl-PC(P-18:0/22:5)	Glycerophosphocholines	0.00525734	0.353805	0.0233057	FALSE
Plasmenyl-PC(P-18:0/18:1)	Glycerophosphocholines	0.287203	-0.208381	0.408932	FALSE
Plasmenyl-PE(P-18:1/22:6)	Glycerophosphoethanolamines	0.0377931	0.265915	0.0918136	FALSE
Plasmenyl-PE(P-18:0/22:2)	Glycerophosphoethanolamines	0.960518	0.00734343	0.972807	FALSE
Plasmenyl-PE(P-16:0/18:1)	Glycerophosphoethanolamines	0.0214381	0.164076	0.061914	FALSE
Plasmenyl-PE(P-16:0/20:4)	Glycerophosphoethanolamines	0.248938	-0.176065	0.369116	FALSE
Plasmenyl-PE(P-18:0/22:5)	Glycerophosphoethanolamines	0.108022	0.108491	0.205529	FALSE
Plasmenyl-PE(P-18:0/22:3)	Glycerophosphoethanolamines	0.529706	-0.264497	0.62081	FALSE
Plasmenyl-PC(P-16:0/16:1)	Glycerophosphocholines	0.559653	0.071934	0.641736	FALSE
Plasmenyl-PC(P-18:1/22:4)	Glycerophosphocholines	0.000198458	0.953336	0.00266677	TRUE
Plasmenyl-PE(P-18:0/18:1)	Glycerophosphoethanolamines	0.00864254	0.484334	0.0334801	FALSE
Plasmenyl-PC(P-16:0/20:1)	Glycerophosphocholines	0.0868656	0.311952	0.17134	FALSE
Plasmenyl-PE(P-18:1/22:3)	Glycerophosphoethanolamines	0.427126	0.128993	0.543892	FALSE
Plasmenyl-PC(P-18:0/22:4)	Glycerophosphocholines	0.00279847	0.844104	0.014996	TRUE
Plasmenyl-PC(P-24:0/18:2)	Glycerophosphocholines	0.278955	0.141784	0.402875	FALSE
Plasmenyl-PE(P-18:1/18:1)	Glycerophosphoethanolamines	0.833335	0.0178257	0.873985	FALSE
Plasmenyl-PC(P-16:1/18:1)	Glycerophosphocholines	0.0991147	0.152953	0.191979	FALSE
Plasmenyl-PC(P-22:0/16:0)	Glycerophosphocholines	0.599456	-0.0552109	0.674602	FALSE
Plasmenyl-PC(P-16:0/18:1)	Glycerophosphocholines	0.0131959	0.500895	0.0443661	FALSE
Plasmenyl-PC(P-18:1/20:4)	Glycerophosphocholines	8.29396e-05	1.01491	0.00132089	TRUE
Plasmenyl-PE(P-16:0/22:5)	Glycerophosphoethanolamines	0.138035	0.170496	0.240347	FALSE
Plasmenyl-PC(P-18:1/18:2)	Glycerophosphocholines	0.250192	-0.257259	0.369699	FALSE
Plasmenyl-PC(P-16:0/22:1)	Glycerophosphocholines	0.47333	0.165759	0.576577	FALSE
Plasmenyl-PC(P-18:1/21:0)	Glycerophosphocholines	0.634	0.0689563	0.704445	FALSE
Plasmenyl-PC(P-16:0/22:6)	Glycerophosphocholines	0.000419226	1.39612	0.00462223	TRUE
Plasmenyl-PC(P-16:1/21:0)	Glycerophosphocholines	0.0841329	0.26705	0.167487	FALSE
Plasmenyl-PE(P-18:1/22:4)	Glycerophosphoethanolamines	0.000621665	0.353136	0.00621665	FALSE
Plasmenyl-PC(P-16:0/20:3)	Glycerophosphocholines	0.0525334	0.550369	0.111392	FALSE
Plasmenyl-PC(P-20:1/18:1)	Glycerophosphocholines	0.0470378	0.593256	0.105897	FALSE
Plasmenyl-PE(P-16:0/16:1)	Glycerophosphoethanolamines	0.329272	-0.0638094	0.452355	FALSE
Plasmenyl-PC(P-16:1/17:0)	Glycerophosphocholines	0.00873774	-1.04132	0.0335467	TRUE
Plasmenyl-PC(P-16:0/22:4)	Glycerophosphocholines	0.000900972	0.820077	0.00810679	TRUE
Plasmenyl-PC(P-22:0/20:4)	Glycerophosphocholines	0.133751	0.450796	0.234747	FALSE
Plasmenyl-PC(P-16:1/20:5)	Glycerophosphocholines	0.763039	-0.106244	0.816186	FALSE
PS(16:0_18:1)	Glycerophosphoserines	0.594442	-0.0284346	0.670893	FALSE
PS(17:0_23:0)	Glycerophosphoserines	0.00564037	0.633548	0.0244986	FALSE
PS(18:0_18:1)	Glycerophosphoserines	0.0400675	0.472108	0.0957168	FALSE
PS(18:0_22:4)	Glycerophosphoserines	0.836155	-0.0218381	0.87481	FALSE
PS(18:0_22:5)	Glycerophosphoserines	0.85142	0.0245452	0.884325	FALSE
PS(18:1_18:1)	Glycerophosphoserines	0.390733	-0.147816	0.507598	FALSE
PS(19:0_20:4)	Glycerophosphoserines	0.00463857	-0.394999	0.0221697	FALSE
SM(d16:1/24:1)	Phosphosphingolipids	0.0143177	0.652936	0.045269	FALSE
SM(d16:1/24:0)	Phosphosphingolipids	0.00917555	0.500766	0.0349158	FALSE
SM(d17:1/24:1)	Phosphosphingolipids	0.935743	-0.0575835	0.955747	FALSE
SM(d18:0/16:0)	Phosphosphingolipids	0.000264663	0.831041	0.00316125	TRUE
SM(d18:0/24:0)	Phosphosphingolipids	0.143192	0.372888	0.244335	FALSE
SM(d18:1/12:0)	Phosphosphingolipids	0.0623736	0.339772	0.127717	FALSE
SM(d18:1/16:0)	Phosphosphingolipids	0.139101	0.133179	0.241183	FALSE
SM(d18:1/18:0)	Phosphosphingolipids	0.000890236	0.645855	0.00810679	FALSE
SM(d18:1/24:1)	Phosphosphingolipids	0.0102544	0.26495	0.0372168	FALSE
SM(d18:1/24:0)	Phosphosphingolipids	0.0189647	0.259734	0.0578355	FALSE
SM(d18:1/17:0)	Phosphosphingolipids	0.00753192	0.777793	0.0297168	TRUE
SM(d18:1/18:1)	Phosphosphingolipids	0.0113745	0.652164	0.0397646	FALSE
SM(d18:1/26:0)	Phosphosphingolipids	0.0485931	0.379749	0.107154	FALSE
SM(d18:2/14:0)	Phosphosphingolipids	0.0287859	0.366391	0.0741194	FALSE
SM(d18:2/16:0)	Phosphosphingolipids	0.0253238	0.229301	0.0696355	FALSE
SM(d18:2/24:1)	Phosphosphingolipids	0.00151316	0.441957	0.0098615	FALSE
SM(d18:2/18:3)	Phosphosphingolipids	0.0122254	0.47346	0.0420554	FALSE
SM(d20:2/24:1)	Phosphosphingolipids	0.0257489	0.242454	0.0696355	FALSE
TG(14:0_16:0_18:0)	Triradylglycerols	0.000651628	0.907593	0.00636818	TRUE
TG(14:0_16:1_18:1)	Triradylglycerols	0.621542	-0.194596	0.692391	FALSE
TG(14:0_16:1_18:2)	Triradylglycerols	0.129337	-0.831309	0.228868	FALSE
TG(14:0_16:0_16:1)	Triradylglycerols	0.914131	0.0296196	0.935896	FALSE
TG(14:0_16:0_18:1)	Triradylglycerols	0.140879	0.274862	0.243285	FALSE
TG(14:1_16:0_16:1)	Triradylglycerols	0.664794	-0.178419	0.729046	FALSE
TG(15:0_16:0_18:1)	Triradylglycerols	0.0483972	0.490305	0.107154	FALSE
TG(16:0_16:1_20:4)	Triradylglycerols	0.00112015	0.990814	0.00908799	TRUE
TG(16:0_18:1_18:2)	Triradylglycerols	0.656554	0.137007	0.722042	FALSE
TG(16:0_18:1_24:1)	Triradylglycerols	0.725063	0.0924268	0.787316	FALSE
TG(16:0_17:1_18:1)	Triradylglycerols	0.150482	0.248738	0.252763	FALSE
TG(16:0_18:0_18:1)	Triradylglycerols	0.157812	0.254977	0.262005	FALSE
TG(16:0_18:0_22:1)	Triradylglycerols	0.0212969	0.521831	0.061914	FALSE
TG(16:0_16:1_18:1)	Triradylglycerols	0.410458	0.192859	0.527557	FALSE
TG(16:0_18:1_22:3)	Triradylglycerols	0.280138	0.301115	0.402875	FALSE
TG(16:0_16:0_18:1)	Triradylglycerols	0.00692535	0.38414	0.0280934	FALSE
TG(16:0_16:1_18:2)	Triradylglycerols	0.556223	0.234063	0.641736	FALSE
TG(16:0_18:1_22:4)	Triradylglycerols	0.00143788	0.879926	0.00981411	TRUE
TG(16:0_16:1_18:3)	Triradylglycerols	0.885006	0.0616829	0.912596	FALSE
TG(16:1_18:1_26:0)	Triradylglycerols	0.521154	0.167003	0.615649	FALSE
TG(16:1_18:1_18:2)	Triradylglycerols	0.157019	0.83302	0.261915	FALSE
TG(16:1_18:0_18:1)	Triradylglycerols	0.0786386	0.349406	0.157277	FALSE
TG(16:1_18:1_24:1)	Triradylglycerols	0.748588	0.101392	0.804732	FALSE
TG(17:0_18:1_20:2)	Triradylglycerols	0.721912	0.110247	0.785879	FALSE
TG(17:0_18:1_18:2)	Triradylglycerols	0.184525	0.388757	0.290644	FALSE
TG(17:0_18:1_20:3)	Triradylglycerols	0.13806	0.575456	0.240347	FALSE
TG(17:1_18:0_18:1)	Triradylglycerols	0.128464	0.408312	0.228262	FALSE
TG(18:0_18:1_18:2)	Triradylglycerols	0.504744	0.179182	0.602888	FALSE
TG(18:0_18:1_18:1)	Triradylglycerols	0.440751	0.128113	0.549703	FALSE
TG(18:0_18:1_20:1)	Triradylglycerols	0.379689	0.19416	0.49625	FALSE
TG(18:0_18:0_18:1)	Triradylglycerols	0.0955725	0.41151	0.185956	FALSE
TG(18:0_18:1_22:5)	Triradylglycerols	0.000218325	1.27871	0.00281301	TRUE
TG(18:0_18:1_20:2)	Triradylglycerols	0.669767	0.108712	0.730964	FALSE
TG(18:0_18:1_22:4)	Triradylglycerols	0.0338686	0.787269	0.084182	FALSE
TG(18:1_20:1_22:3)	Triradylglycerols	0.431458	0.327809	0.547277	FALSE
TG(18:1_18:2_20:3)	Triradylglycerols	2.75924e-05	1.20635	0.000539305	TRUE
TG(18:1_20:3_20:4)	Triradylglycerols	0.000369116	1.2466	0.00428973	TRUE
TG(18:1_18:2_24:0)	Triradylglycerols	0.56294	-0.202901	0.643788	FALSE
TG(18:1_20:2_20:4)	Triradylglycerols	0.00174711	0.995205	0.0108878	TRUE
TG(18:1_18:2_24:1)	Triradylglycerols	0.473191	0.269388	0.576577	FALSE
TG(18:1_18:2_18:3)	Triradylglycerols	2.20398e-06	0.944885	7.89758e-05	TRUE
TG(18:1_18:2_20:4)	Triradylglycerols	1.93986e-07	1.49827	9.26822e-06	TRUE
TG(18:1_20:4_22:1)	Triradylglycerols	0.0473842	0.764707	0.106121	FALSE
Cer-EODS(d18:0/12:1-O-16:0)	Ceramides	9.49184e-08	0.745047	5.8307e-06	FALSE
Cer-NDS(d18:0/22:0)	Ceramides	0.433218	0.487402	0.547893	FALSE
Cer-NS(d18:1/24:1)	Ceramides	1.56745e-07	0.936566	8.42505e-06	TRUE
Cer-NS(d18:1/22:0)	Ceramides	8.03618e-07	1.50476	3.2871e-05	TRUE
Cer-NS(d18:1/24:0)	Ceramides	6.54257e-05	0.743578	0.00117221	FALSE
Cer-NS(d18:2/24:1)	Ceramides	3.07916e-11	1.08439	6.62019e-09	TRUE
Cer-NS(d19:2/24:1)	Ceramides	1.75072e-11	1.15601	6.62019e-09	TRUE
Cer-NS(d20:1/24:0)	Ceramides	0.00154391	0.688006	0.0098615	FALSE
Cer-NS(d18:2/16:0)	Ceramides	0.000110158	1.13114	0.00169172	TRUE
Cer-NS(d19:1/25:1)	Ceramides	1.95514e-09	0.939988	2.10178e-07	TRUE
Cer-NS(d18:1/14:0)	Ceramides	1.50737e-09	1.20806	2.10178e-07	TRUE
Cer-NS(d18:1/18:0)	Ceramides	4.4735e-06	1.5162	0.00012824	TRUE
CL(16:0_18:0_18:0_18:1)	Glycerophosphoglycerophosphoglycerols	0.0200389	-0.22864	0.0598385	FALSE
CL(16:0_18:1_20:0_20:0)	Glycerophosphoglycerophosphoglycerols	0.166163	-0.0694468	0.269623	FALSE
CL(16:1_18:1_18:1_18:2)	Glycerophosphoglycerophosphoglycerols	0.000971652	-0.878282	0.00835621	TRUE
CL(18:0_20:0_20:0_20:1)	Glycerophosphoglycerophosphoglycerols	0.0525876	-0.178767	0.111392	FALSE
CL(18:0_20:2_20:2_20:2)	Glycerophosphoglycerophosphoglycerols	0.00423717	-0.785487	0.0207044	TRUE
CL(18:1_18:1_18:2_20:3)	Glycerophosphoglycerophosphoglycerols	4.20528e-06	-1.15585	0.00012824	TRUE
CL(18:1_20:0_20:1_20:2)	Glycerophosphoglycerophosphoglycerols	0.512229	-0.121273	0.608448	FALSE
CL(18:1_20:0_20:1_20:1)	Glycerophosphoglycerophosphoglycerols	0.00585054	-0.187517	0.024664	FALSE
DMPE(14:0_16:0)	Glycerophosphoethanolamines	0.0506808	-0.316909	0.109511	FALSE
DMPE(14:1_16:1)	Glycerophosphoethanolamines	0.0282613	-0.815006	0.0740361	FALSE
DMPE(14:0_16:1)	Glycerophosphoethanolamines	0.109072	-0.363343	0.206275	FALSE
DMPE(16:0_22:6)	Glycerophosphoethanolamines	6.26898e-05	-0.661024	0.00117203	FALSE
DMPE(16:0_20:4)	Glycerophosphoethanolamines	0.122612	0.179956	0.221526	FALSE
DMPE(16:0_24:1)	Glycerophosphoethanolamines	0.306062	-0.263513	0.428686	FALSE
DMPE(16:0_22:1)	Glycerophosphoethanolamines	0.226128	0.216887	0.342377	FALSE
DMPE(17:1_18:1)	Glycerophosphoethanolamines	0.0500209	-0.35092	0.108631	FALSE
DMPE(18:0_18:1)	Glycerophosphoethanolamines	0.0280149	0.306205	0.0740361	FALSE
DMPE(18:0_20:3)	Glycerophosphoethanolamines	0.103654	0.388831	0.198979	FALSE
DMPE(18:1_20:1)	Glycerophosphoethanolamines	0.31245	-0.120664	0.433398	FALSE
DMPE(18:1_24:1)	Glycerophosphoethanolamines	0.176269	1.26858	0.281589	FALSE
DMPE(18:1_22:2)	Glycerophosphoethanolamines	0.0138829	-0.517826	0.0450225	FALSE
DMPE(18:1_26:0)	Glycerophosphoethanolamines	0.254837	-0.598862	0.373993	FALSE
DMPE(20:3_22:1)	Glycerophosphoethanolamines	0.514899	-0.203751	0.609936	FALSE
DMPE(20:1_24:1)	Glycerophosphoethanolamines	0.540641	-0.114285	0.626619	FALSE
DMPE(20:4_24:1)	Glycerophosphoethanolamines	0.965861	-0.0115352	0.973875	FALSE
FAHFA(16:0/18:2)	Fatty esters	0.000121891	0.866459	0.00180735	TRUE
FAHFA(18:0/20:2)	Fatty esters	0.0118359	0.446953	0.0410439	FALSE
FAHFA(18:0/22:3)	Fatty esters	0.00945688	0.631097	0.0353605	FALSE
FAHFA(18:2/20:4)	Fatty esters	0.0703	0.249695	0.14192	FALSE
HexCer-NS(d18:1/24:1)	Neutral glycosphingolipids	7.43833e-05	0.847165	0.00123019	TRUE
HexCer-NS(d18:1/24:0)	Neutral glycosphingolipids	2.28251e-05	0.82462	0.000467371	TRUE
HexCer-NS(d18:1/23:0)	Neutral glycosphingolipids	0.0551183	0.556883	0.115053	FALSE
HexCer-NS(d19:1/25:0)	Neutral glycosphingolipids	5.94769e-06	0.546882	0.000159844	FALSE
HexCer-NS(d18:1/26:1)	Neutral glycosphingolipids	7.24423e-06	1.01765	0.000183236	TRUE
LPE(16:1)	Glycerophosphoethanolamines	0.220637	-0.439093	0.33763	FALSE
LPE(18:1)	Glycerophosphoethanolamines	0.580827	-0.237359	0.660729	FALSE
LPE(18:2)	Glycerophosphoethanolamines	0.234451	-0.390539	0.352496	FALSE
LPI(18:1)	Glycerophosphoinositols	0.584544	0.205611	0.661457	FALSE
LPS(18:0)	Glycerophosphoserines	0.772743	0.120468	0.818881	FALSE
LPS(22:0)	Glycerophosphoserines	0.767638	-0.0801275	0.818881	FALSE
MMPE(18:1_24:0)	Glycerophosphoethanolamines	0.00490756	0.637295	0.0226909	FALSE
MMPE(18:0_20:3)	Glycerophosphoethanolamines	0.251348	0.190071	0.370136	FALSE
MMPE(20:1_24:1)	Glycerophosphoethanolamines	0.131171	0.451713	0.231161	FALSE
MMPE(20:2_24:1)	Glycerophosphoethanolamines	3.779e-06	1.13777	0.000124998	TRUE
MMPE(20:1_24:0)	Glycerophosphoethanolamines	6.26386e-08	1.91669	4.4891e-06	TRUE
PC(14:0_16:0)	Glycerophosphocholines	0.0634842	-0.287714	0.129375	FALSE
PC(15:0_17:0)	Glycerophosphocholines	0.0931088	0.147976	0.181985	FALSE
PC(15:0_15:0)	Glycerophosphocholines	0.336766	-0.127682	0.455806	FALSE
PC(15:0_17:1)	Glycerophosphocholines	0.331018	-0.211429	0.453304	FALSE
PC(17:0_17:0)	Glycerophosphocholines	0.50692	-0.0668196	0.603811	FALSE
PC(17:0_20:1)	Glycerophosphocholines	0.00389927	0.290125	0.0195906	FALSE
PC(17:1_22:2)	Glycerophosphocholines	0.00513125	-1.01184	0.0229837	TRUE
PC(17:1_22:1)	Glycerophosphocholines	0.261918	-0.0613715	0.381778	FALSE
PC(18:0_20:1)	Glycerophosphocholines	0.0307363	0.236621	0.0777447	FALSE
PC(18:1_22:1)	Glycerophosphocholines	0.163445	0.205012	0.267229	FALSE
PC(18:1_20:1)	Glycerophosphocholines	0.58367	0.0249323	0.661457	FALSE
PC(18:1_24:0)	Glycerophosphocholines	0.539649	-0.0643782	0.626619	FALSE
PC(18:2_19:0)	Glycerophosphocholines	0.850639	-0.0110608	0.884325	FALSE
PE(14:0_16:0)	Glycerophosphoethanolamines	0.0142345	-0.565488	0.045269	FALSE
PE(16:0_17:1)	Glycerophosphoethanolamines	0.339136	-0.123808	0.457143	FALSE
PE(16:0_20:3)	Glycerophosphoethanolamines	0.0137276	-0.854834	0.0450225	TRUE
PE(16:1_18:1)	Glycerophosphoethanolamines	0.00231071	-1.10211	0.012904	TRUE
PE(16:1_22:6)	Glycerophosphoethanolamines	0.528396	-0.342127	0.62081	FALSE
PE(17:0_20:4)	Glycerophosphoethanolamines	0.171236	-0.384077	0.275773	FALSE
PE(18:0_20:5)	Glycerophosphoethanolamines	0.0140929	-0.34505	0.0452236	FALSE
PE(18:1_20:4)	Glycerophosphoethanolamines	0.0529885	-0.451919	0.111692	FALSE
PE(18:1_22:6)	Glycerophosphoethanolamines	0.109374	-0.432233	0.206275	FALSE
PE(18:1_22:0)	Glycerophosphoethanolamines	0.00152277	-0.263195	0.0098615	FALSE
PE(18:1_24:0)	Glycerophosphoethanolamines	7.19957e-05	-0.635211	0.00123019	FALSE
PE(18:1_19:0)	Glycerophosphoethanolamines	0.910548	0.0320238	0.934453	FALSE
PE(20:1_22:3)	Glycerophosphoethanolamines	0.173939	-0.165373	0.279081	FALSE
PE(22:1_22:1)	Glycerophosphoethanolamines	0.0219589	-0.62052	0.0621206	FALSE
PG(16:0_18:1)	Glycerophosphoglycerols	0.43482	-0.236124	0.548307	FALSE
PG(16:1_18:1)	Glycerophosphoglycerols	0.00138201	-1.19576	0.00981411	TRUE
PG(18:0_18:1)	Glycerophosphoglycerols	0.438345	-0.19387	0.549529	FALSE
PG(18:1_20:3)	Glycerophosphoglycerols	0.128444	-0.402066	0.228262	FALSE
PG(18:1_22:6)	Glycerophosphoglycerols	0.0873537	-0.672464	0.171516	FALSE
PG(18:1_22:5)	Glycerophosphoglycerols	0.666314	0.126156	0.729046	FALSE
PI(16:1_18:1)	Glycerophosphoinositols	0.961496	-0.0199591	0.972807	FALSE
PI(16:1_18:2)	Glycerophosphoinositols	0.558594	-0.737996	0.641736	FALSE
PI(18:0_20:3)	Glycerophosphoinositols	0.15876	0.818555	0.262564	FALSE
PI(18:0_22:4)	Glycerophosphoinositols	0.0196699	0.644265	0.0592336	FALSE
PI(18:0_18:2)	Glycerophosphoinositols	0.445567	0.0748218	0.552143	FALSE
PI(18:0_20:1)	Glycerophosphoinositols	0.0534327	0.790746	0.112078	FALSE
PI(18:0_18:1)	Glycerophosphoinositols	0.457757	0.484921	0.562387	FALSE
Plasmanyl-PS(O-20:0/22:5)	Glycerophosphoserines	0.145019	1.00551	0.244671	FALSE
Plasmanyl-PS(O-20:0/18:2)	Glycerophosphoserines	0.0588179	0.301917	0.121595	FALSE
Plasmanyl-PE(O-18:0/20:4)	Glycerophosphoethanolamines	0.000608149	1.27216	0.00621665	TRUE
Plasmanyl-PS(O-20:0/17:0)	Glycerophosphoserines	0.021882	0.212326	0.0621206	FALSE
Plasmanyl-PS(O-20:0/22:3)	Glycerophosphoserines	0.00973791	0.524911	0.0360242	FALSE
Plasmanyl-PS(O-20:0/18:1)	Glycerophosphoserines	0.015349	0.346367	0.0474824	FALSE
Plasmanyl-PS(O-18:0/20:0)	Glycerophosphoserines	0.162207	0.076773	0.266217	FALSE
Plasmanyl-PS(O-20:0/20:3)	Glycerophosphoserines	0.00091924	0.489148	0.00810679	FALSE
Plasmanyl-PC(O-16:1/18:1)	Glycerophosphocholines	0.00102644	0.540678	0.0086373	FALSE
Plasmanyl-PC(O-18:1/18:1)	Glycerophosphocholines	0.462194	0.270226	0.566221	FALSE
Plasmanyl-PC(O-16:0/20:1)	Glycerophosphocholines	0.604845	0.0683441	0.675739	FALSE
Plasmanyl-PS(O-20:0/22:2)	Glycerophosphoserines	0.0300993	0.459953	0.0765839	FALSE
Plasmanyl-PS(O-20:0/16:0)	Glycerophosphoserines	0.127304	-0.555756	0.228262	FALSE
Plasmenyl-PE(P-16:0/18:2)	Glycerophosphoethanolamines	0.000549444	-0.420595	0.00590652	FALSE
Plasmenyl-PE(P-16:0/20:5)	Glycerophosphoethanolamines	0.244093	-0.465045	0.363183	FALSE
Plasmenyl-PE(P-16:0/20:3)	Glycerophosphoethanolamines	0.115326	-0.318001	0.212833	FALSE
Plasmenyl-PE(P-16:0/20:1)	Glycerophosphoethanolamines	0.969345	0.00316141	0.973875	FALSE
Plasmenyl-PE(P-20:0/16:0)	Glycerophosphoethanolamines	0.646632	0.083389	0.714786	FALSE
Plasmenyl-PS(P-20:0/20:3)	Glycerophosphoserines	0.000142224	1.17085	0.00197279	TRUE
Plasmenyl-PE(P-16:0/22:6)	Glycerophosphoethanolamines	0.299093	-0.195285	0.423059	FALSE
Plasmenyl-PE(P-18:1/20:5)	Glycerophosphoethanolamines	0.00282482	-0.31144	0.014996	FALSE
Plasmenyl-PE(P-18:1/20:4)	Glycerophosphoethanolamines	0.403505	-0.148004	0.522612	FALSE
Plasmenyl-PE(P-18:0/22:6)	Glycerophosphoethanolamines	0.0583078	0.197944	0.121122	FALSE
Plasmenyl-PE(P-18:1/22:1)	Glycerophosphoethanolamines	0.360909	-0.0661176	0.479413	FALSE
Plasmenyl-PS(P-18:0/22:0)	Glycerophosphoserines	0.558531	-0.0426465	0.641736	FALSE
Plasmenyl-PE(P-20:0/22:6)	Glycerophosphoethanolamines	0.112623	0.530378	0.209644	FALSE
Plasmenyl-PS(P-20:0/24:1)	Glycerophosphoserines	0.00980192	0.446244	0.0360242	FALSE
Plasmenyl-PS(P-20:0/20:1)	Glycerophosphoserines	0.0218316	0.389656	0.0621206	FALSE
Plasmenyl-PE(P-20:1/18:1)	Glycerophosphoethanolamines	0.189969	0.4172	0.298127	FALSE
Plasmenyl-LPE(P-18:1)	Glycerophosphoethanolamines	0.0255943	0.681983	0.0696355	FALSE
Plasmenyl-PE(P-18:1/17:1)	Glycerophosphoethanolamines	0.952045	-0.010236	0.970093	FALSE
Plasmenyl-PE(P-18:1/17:0)	Glycerophosphoethanolamines	0.285931	0.103635	0.408472	FALSE
Plasmenyl-LPE(P-16:0)	Glycerophosphoethanolamines	0.361232	0.352358	0.479413	FALSE
Plasmenyl-PS(P-20:0/26:0)	Glycerophosphoserines	0.421172	0.348908	0.539	FALSE
Plasmenyl-PE(P-18:0/20:3)	Glycerophosphoethanolamines	0.00139403	-0.28556	0.00981411	FALSE
Plasmenyl-PS(P-20:1/22:5)	Glycerophosphoserines	0.00277553	0.529313	0.014996	FALSE
Plasmenyl-PE(P-20:1/22:3)	Glycerophosphoethanolamines	0.53796	0.20645	0.626619	FALSE
Plasmenyl-PE(P-16:0/16:0)	Glycerophosphoethanolamines	0.265734	0.205662	0.386033	FALSE
Plasmenyl-PE(P-18:0/16:0)	Glycerophosphoethanolamines	0.0456784	0.213547	0.104477	FALSE
Plasmenyl-PE(P-18:1/20:3)	Glycerophosphoethanolamines	0.77429	0.0474301	0.818881	FALSE
Plasmenyl-PE(P-20:1/20:5)	Glycerophosphoethanolamines	0.0283615	-0.198706	0.0740361	FALSE
PS(16:0_20:1)	Glycerophosphoserines	0.0298711	-0.849427	0.0764558	FALSE
PS(18:0_20:3)	Glycerophosphoserines	0.443494	0.19338	0.551162	FALSE
PS(18:1_24:1)	Glycerophosphoserines	0.895205	-0.0404941	0.920905	FALSE
PS(18:1_22:1)	Glycerophosphoserines	0.437396	-0.167061	0.549529	FALSE
PS(18:2_24:1)	Glycerophosphoserines	0.0485602	-0.283269	0.107154	FALSE
SM(d16:0/18:1)	Phosphosphingolipids	0.00152909	0.44329	0.0098615	FALSE
SM(d17:1/18:0)	Phosphosphingolipids	0.00116242	0.154654	0.00925634	FALSE
SM(d18:0/16:1)	Phosphosphingolipids	0.0285814	0.219096	0.0740361	FALSE
SM(d22:0/18:1)	Phosphosphingolipids	0.0523483	0.348651	0.111392	FALSE
SM(d22:1/22:1)	Phosphosphingolipids	0.364389	0.137605	0.482115	FALSE
SM(d25:0/18:1)	Phosphosphingolipids	0.279664	0.719426	0.402875	FALSE

## Sheet: MDM2 High Cells Treated vs Untr
name	LipidMaps_Class	Raw_p	log2(MDM2 higher treated)-log2(MDM2 higher untreated)	FDR	significant
AcCar(16:0)	Fatty esters	0.387213	0.146968	0.682383	FALSE
AcCar(18:1)	Fatty esters	0.11163	0.288432	0.342864	FALSE
BMP(16:0_18:0)	Glycerophosphoglycerols	0.164348	-0.197723	0.425721	FALSE
BMP(16:0_20:1)	Glycerophosphoglycerols	0.656072	0.161297	0.827576	FALSE
BMP(18:0_18:1)	Glycerophosphoglycerols	0.485382	-0.213269	0.747334	FALSE
BMP(18:0_18:0)	Glycerophosphoglycerols	0.999648	-0.000103825	0.999648	FALSE
CE(18:2)	Sterols	0.481711	0.103679	0.745092	FALSE
Cer-NDS(d18:0/16:0)	Ceramides	0.00264148	0.883816	0.0540683	FALSE
Cer-NDS(d18:0/24:1)	Ceramides	0.000536408	0.724318	0.0187853	FALSE
Cer-NS(d18:1/16:0)	Ceramides	0.00474691	0.353801	0.0631907	FALSE
DG(16:0_18:0)	Diradylglycerols	0.513884	0.163537	0.759347	FALSE
DG(18:0_18:0)	Diradylglycerols	0.286193	0.259208	0.604947	FALSE
DG(18:1_18:1)	Diradylglycerols	0.650577	-0.0979978	0.827576	FALSE
HexCer-NS(d18:1/16:0)	Neutral glycosphingolipids	0.0238961	0.249771	0.155687	FALSE
LPC(14:0)	Glycerophosphocholines	0.0366679	0.650646	0.204552	FALSE
LPC(15:1)	Glycerophosphocholines	0.0371047	0.544742	0.204552	FALSE
LPC(16:0)	Glycerophosphocholines	0.0123566	0.612115	0.10218	FALSE
LPC(16:1)	Glycerophosphocholines	0.000611615	1.47208	0.0187853	TRUE
LPC(18:0)	Glycerophosphocholines	5.34399e-06	0.691939	0.00220576	FALSE
LPC(18:1)	Glycerophosphocholines	0.00431715	0.812408	0.0631907	FALSE
LPC(20:3)	Glycerophosphocholines	0.00699296	0.907135	0.0743951	FALSE
LPC(20:4)	Glycerophosphocholines	0.00418862	0.89243	0.0631907	FALSE
LPC(22:5)	Glycerophosphocholines	0.0109113	0.678083	0.0919976	FALSE
LPC(24:1)	Glycerophosphocholines	0.611373	-0.106014	0.806412	FALSE
LPC(26:0)	Glycerophosphocholines	0.0503038	-0.310011	0.234879	FALSE
LPE(16:0)	Glycerophosphoethanolamines	0.079272	0.421433	0.286445	FALSE
LPE(18:0)	Glycerophosphoethanolamines	0.68577	0.156266	0.83065	FALSE
LPE(20:4)	Glycerophosphoethanolamines	0.0195696	0.502012	0.131483	FALSE
MGDG(13:0_18:2)	Glycosyldiradylglycerols	0.160057	0.331597	0.424454	FALSE
MGDG(13:0_22:5)	Glycosyldiradylglycerols	0.384099	0.296087	0.682383	FALSE
MGDG(15:0_18:2)	Glycosyldiradylglycerols	0.0741904	0.403193	0.275016	FALSE
MGDG(16:0_20:5)	Glycosyldiradylglycerols	0.681307	0.185825	0.827576	FALSE
MGDG(16:0_18:3)	Glycosyldiradylglycerols	0.35089	0.230237	0.666172	FALSE
MGDG(16:0_22:6)	Glycosyldiradylglycerols	0.0212503	0.532888	0.140579	FALSE
MGDG(16:1_22:5)	Glycosyldiradylglycerols	0.444711	0.186987	0.728063	FALSE
MGDG(18:1_20:3)	Glycosyldiradylglycerols	0.777752	0.0670038	0.908786	FALSE
MGDG(18:1_20:4)	Glycosyldiradylglycerols	0.043491	0.881977	0.216035	FALSE
MGDG(9:0_22:0)	Glycosyldiradylglycerols	0.569861	0.190527	0.772232	FALSE
MGDG(9:0_9:0)	Glycosyldiradylglycerols	1.30849e-05	0.966598	0.00220576	TRUE
OxTG(16:1_18:1_15:0(CHO))	Triradylglycerols	0.995411	0.00250432	0.999313	FALSE
OxTG(16:0_16:0_18:1(OOO))	Triradylglycerols	0.512781	0.141031	0.759347	FALSE
OxTG(16:0_18:1_20:1(OOO))	Triradylglycerols	0.48023	-0.104227	0.745092	FALSE
OxTG(16:1_18:0_17:2(OH))	Triradylglycerols	0.36156	-0.366187	0.671734	FALSE
OxTG(16:0_18:0_18:1(OOO))	Triradylglycerols	0.500472	0.160427	0.755099	FALSE
PC(13:0_16:1)	Glycerophosphocholines	0.493079	-0.0981193	0.747334	FALSE
PC(14:0_16:1)	Glycerophosphocholines	0.711171	0.191459	0.849455	FALSE
PC(14:0_14:1)	Glycerophosphocholines	0.509407	-0.120764	0.759347	FALSE
PC(14:0_17:1)	Glycerophosphocholines	0.909776	-0.00860902	0.958175	FALSE
PC(14:0_26:0)	Glycerophosphocholines	0.0393718	-0.401872	0.210792	FALSE
PC(14:0_20:4)	Glycerophosphocholines	0.408783	-0.0903046	0.708776	FALSE
PC(14:1_16:1)	Glycerophosphocholines	0.645966	-0.076464	0.827576	FALSE
PC(15:0_18:2)	Glycerophosphocholines	0.017149	-0.168548	0.118937	FALSE
PC(15:0_22:4)	Glycerophosphocholines	0.41187	-0.094812	0.709519	FALSE
PC(15:0_16:0)	Glycerophosphocholines	0.0253455	-0.115069	0.160273	FALSE
PC(15:0_16:1)	Glycerophosphocholines	0.567207	0.0754707	0.772232	FALSE
PC(15:0_22:5)	Glycerophosphocholines	0.927222	-0.0088376	0.960219	FALSE
PC(15:0_20:3)	Glycerophosphocholines	0.0072665	-0.167574	0.0743951	FALSE
PC(15:1_22:5)	Glycerophosphocholines	0.203315	-0.393653	0.481501	FALSE
PC(15:1_16:1)	Glycerophosphocholines	0.445584	-0.212059	0.728063	FALSE
PC(15:1_18:2)	Glycerophosphocholines	0.148134	-0.514399	0.410172	FALSE
PC(15:1_22:6)	Glycerophosphocholines	0.570987	0.0692366	0.772232	FALSE
PC(15:1_20:1)	Glycerophosphocholines	0.678562	0.158056	0.827576	FALSE
PC(15:1_16:0)	Glycerophosphocholines	0.00991893	-0.246768	0.0884201	FALSE
PC(15:1_20:3)	Glycerophosphocholines	0.583863	0.105244	0.782122	FALSE
PC(15:1_18:1)	Glycerophosphocholines	0.891279	-0.00682884	0.953358	FALSE
PC(15:1_22:4)	Glycerophosphocholines	0.414422	0.104722	0.709967	FALSE
PC(16:0_16:1)	Glycerophosphocholines	0.190459	0.521492	0.462696	FALSE
PC(16:0_20:5)	Glycerophosphocholines	0.368249	-0.106525	0.671734	FALSE
PC(16:0_22:6)	Glycerophosphocholines	0.567663	-0.176794	0.772232	FALSE
PC(16:0_18:1)	Glycerophosphocholines	0.372021	0.104752	0.674974	FALSE
PC(16:0_18:0)	Glycerophosphocholines	0.44201	0.327316	0.728063	FALSE
PC(16:0_24:1)	Glycerophosphocholines	0.0290905	-0.227351	0.178699	FALSE
PC(16:0_26:0)	Glycerophosphocholines	0.0508311	-0.345804	0.234879	FALSE
PC(16:0_20:3)	Glycerophosphocholines	0.114295	-0.139447	0.348559	FALSE
PC(16:0_20:1)	Glycerophosphocholines	0.474933	0.168387	0.743163	FALSE
PC(16:0_18:2)	Glycerophosphocholines	0.34517	-0.355646	0.662603	FALSE
PC(16:0_17:0)	Glycerophosphocholines	0.0842678	-0.0809862	0.294595	FALSE
PC(16:0_16:0)	Glycerophosphocholines	0.0299467	-0.19968	0.181367	FALSE
PC(16:0_20:0)	Glycerophosphocholines	0.848879	-0.041363	0.93355	FALSE
PC(16:0_20:4)	Glycerophosphocholines	0.440269	0.18272	0.728063	FALSE
PC(16:0_17:1)	Glycerophosphocholines	0.549962	-0.115428	0.772014	FALSE
PC(16:1_17:0)	Glycerophosphocholines	0.11133	-0.290511	0.342864	FALSE
PC(16:1_18:0)	Glycerophosphocholines	0.254448	-0.202192	0.563983	FALSE
PC(16:1_18:2)	Glycerophosphocholines	0.365071	-0.247035	0.671734	FALSE
PC(16:1_16:1)	Glycerophosphocholines	0.0167425	-0.255956	0.118937	FALSE
PC(16:1_18:3)	Glycerophosphocholines	0.033988	-0.274451	0.193848	FALSE
PC(16:1_22:5)	Glycerophosphocholines	0.0420249	-0.164185	0.215128	FALSE
PC(16:1_18:1)	Glycerophosphocholines	0.110174	-0.242225	0.342864	FALSE
PC(16:1_22:4)	Glycerophosphocholines	0.162098	-0.163947	0.425013	FALSE
PC(16:1_20:3)	Glycerophosphocholines	0.00491836	-0.31688	0.0631907	FALSE
PC(17:0_18:0)	Glycerophosphocholines	0.0959935	-0.156655	0.315093	FALSE
PC(17:0_18:2)	Glycerophosphocholines	0.908386	0.0174112	0.958175	FALSE
PC(17:0_18:1)	Glycerophosphocholines	0.221384	0.0831004	0.514569	FALSE
PC(17:0_20:4)	Glycerophosphocholines	0.203798	0.358752	0.481501	FALSE
PC(17:1_18:2)	Glycerophosphocholines	0.888686	-0.0218858	0.953358	FALSE
PC(17:1_18:1)	Glycerophosphocholines	0.159833	-0.259506	0.424454	FALSE
PC(17:1_20:1)	Glycerophosphocholines	0.00239754	-0.408606	0.0515471	FALSE
PC(17:2_20:4)	Glycerophosphocholines	0.927851	0.0265039	0.960219	FALSE
PC(18:0_18:1)	Glycerophosphocholines	0.429874	0.111622	0.72774	FALSE
PC(18:0_18:2)	Glycerophosphocholines	0.285729	0.276873	0.604947	FALSE
PC(18:0_20:4)	Glycerophosphocholines	0.01497	0.272218	0.112932	FALSE
PC(18:0_20:2)	Glycerophosphocholines	0.186803	-0.188126	0.45739	FALSE
PC(18:0_22:5)	Glycerophosphocholines	0.0491229	0.218244	0.232119	FALSE
PC(18:0_22:2)	Glycerophosphocholines	0.0814478	-0.174893	0.28707	FALSE
PC(18:1_19:0)	Glycerophosphocholines	0.263537	0.474012	0.574962	FALSE
PC(18:1_18:2)	Glycerophosphocholines	0.976172	0.00485231	0.994912	FALSE
PC(18:1_20:4)	Glycerophosphocholines	0.948028	0.0090181	0.975244	FALSE
PC(18:1_18:1)	Glycerophosphocholines	0.554413	-0.0836232	0.772014	FALSE
PC(18:1_20:0)	Glycerophosphocholines	0.054938	-0.17687	0.237304	FALSE
PC(18:1_24:1)	Glycerophosphocholines	0.115842	-0.166431	0.348717	FALSE
PC(18:1_22:6)	Glycerophosphocholines	0.65344	0.0695357	0.827576	FALSE
PC(18:1_22:5)	Glycerophosphocholines	0.861102	0.0362921	0.939781	FALSE
PC(18:1_22:2)	Glycerophosphocholines	0.307815	0.189038	0.6273	FALSE
PC(18:1_20:3)	Glycerophosphocholines	0.000346587	-0.782684	0.0149032	TRUE
PC(18:1_26:0)	Glycerophosphocholines	0.155601	-0.317664	0.420807	FALSE
PC(18:1_22:3)	Glycerophosphocholines	0.293215	0.327174	0.611794	FALSE
PC(18:1_20:5)	Glycerophosphocholines	0.354966	0.191493	0.669454	FALSE
PC(18:1_20:2)	Glycerophosphocholines	0.200943	-0.11899	0.481501	FALSE
PC(18:2_24:1)	Glycerophosphocholines	0.21978	0.186959	0.513617	FALSE
PC(18:2_20:2)	Glycerophosphocholines	0.00499647	-0.859802	0.0631907	FALSE
PC(18:2_18:2)	Glycerophosphocholines	0.0131716	-0.389565	0.104885	FALSE
PC(20:1_22:5)	Glycerophosphocholines	0.0896192	0.18696	0.304118	FALSE
PC(20:2_20:3)	Glycerophosphocholines	0.0810374	-0.308804	0.28707	FALSE
PC(20:3_22:1)	Glycerophosphocholines	0.294611	-0.24431	0.611794	FALSE
PC(20:3_20:4)	Glycerophosphocholines	0.702338	-0.0391814	0.845953	FALSE
PE(16:0_18:0)	Glycerophosphoethanolamines	0.64132	-0.05853	0.825652	FALSE
PE(16:0_20:4)	Glycerophosphoethanolamines	0.476636	-0.0772609	0.743163	FALSE
PE(16:0_16:1)	Glycerophosphoethanolamines	0.167173	-0.114958	0.430447	FALSE
PE(16:0_22:4)	Glycerophosphoethanolamines	0.571092	-0.0416123	0.772232	FALSE
PE(16:0_22:6)	Glycerophosphoethanolamines	0.802611	0.0202675	0.916361	FALSE
PE(16:1_24:0)	Glycerophosphoethanolamines	0.359981	0.374785	0.671734	FALSE
PE(16:1_20:4)	Glycerophosphoethanolamines	0.381621	-0.131739	0.682383	FALSE
PE(17:1_18:1)	Glycerophosphoethanolamines	0.00837995	-0.279747	0.0781199	FALSE
PE(18:0_22:5)	Glycerophosphoethanolamines	0.976402	-0.00368635	0.994912	FALSE
PE(18:0_18:1)	Glycerophosphoethanolamines	0.528585	-0.0520852	0.769271	FALSE
PE(18:0_20:4)	Glycerophosphoethanolamines	0.0862848	-0.0762982	0.299213	FALSE
PE(18:0_20:3)	Glycerophosphoethanolamines	0.366761	-0.0631796	0.671734	FALSE
PE(18:1_18:2)	Glycerophosphoethanolamines	0.0020396	-0.214562	0.0487238	FALSE
PE(18:1_20:5)	Glycerophosphoethanolamines	0.979826	0.00275144	0.996041	FALSE
PE(18:1_22:1)	Glycerophosphoethanolamines	0.368673	-0.131142	0.671734	FALSE
PE(18:1_24:1)	Glycerophosphoethanolamines	0.000130212	-0.385399	0.00758098	FALSE
PE(18:1_22:5)	Glycerophosphoethanolamines	0.44561	0.0585245	0.728063	FALSE
PE(18:1_20:3)	Glycerophosphoethanolamines	0.794263	0.0295524	0.916361	FALSE
PE(18:2_22:6)	Glycerophosphoethanolamines	0.636907	-0.0946332	0.822433	FALSE
PG(18:1_18:1)	Glycerophosphoglycerols	0.202695	0.283073	0.481501	FALSE
Plasmanyl-PC(O-16:0/17:0)	Glycerophosphocholines	0.0106322	-0.300275	0.091437	FALSE
Plasmanyl-PC(O-16:0/22:6)	Glycerophosphocholines	0.230859	-0.411828	0.526577	FALSE
Plasmanyl-PC(O-16:0/16:1)	Glycerophosphocholines	0.568327	0.181942	0.772232	FALSE
Plasmanyl-PC(O-22:1/18:2)	Glycerophosphocholines	0.000104118	-0.258168	0.00746176	FALSE
Plasmanyl-PC(O-16:0/18:2)	Glycerophosphocholines	0.0138505	-0.183781	0.108285	FALSE
Plasmanyl-PC(O-24:1/18:1)	Glycerophosphocholines	0.000580922	-0.384507	0.0187853	FALSE
Plasmanyl-PC(O-16:1/26:0)	Glycerophosphocholines	0.000141042	-0.525056	0.00758098	FALSE
Plasmanyl-PC(O-18:1/22:5)	Glycerophosphocholines	0.707076	-0.0241127	0.849281	FALSE
Plasmanyl-LPC(O-16:1)	Glycerophosphocholines	0.0019331	0.773044	0.0487238	TRUE
Plasmanyl-LPC(O-16:0)	Glycerophosphocholines	0.00314351	0.451764	0.0540683	FALSE
Plasmanyl-PC(O-16:0/20:4)	Glycerophosphocholines	0.0193636	-0.268135	0.131483	FALSE
Plasmanyl-PC(O-16:0/22:3)	Glycerophosphocholines	0.83412	0.0401785	0.928746	FALSE
Plasmanyl-PC(O-22:0/20:4)	Glycerophosphocholines	0.231449	-0.229299	0.526577	FALSE
Plasmanyl-PC(O-18:0/22:4)	Glycerophosphocholines	0.621488	-0.0364152	0.814755	FALSE
Plasmanyl-PC(O-22:1/20:3)	Glycerophosphocholines	0.0953033	-0.297565	0.315093	FALSE
Plasmanyl-PC(O-16:0/16:0)	Glycerophosphocholines	0.489663	0.133309	0.747334	FALSE
Plasmanyl-PC(O-16:0/20:2)	Glycerophosphocholines	0.879083	-0.0199166	0.949763	FALSE
Plasmanyl-PC(O-18:0/20:2)	Glycerophosphocholines	0.808405	-0.105023	0.917187	FALSE
Plasmanyl-PC(O-22:0/16:0)	Glycerophosphocholines	0.00425347	-0.446523	0.0631907	FALSE
Plasmanyl-PC(O-18:0/18:1)	Glycerophosphocholines	0.102642	-0.224388	0.32807	FALSE
Plasmanyl-PC(O-18:1/22:4)	Glycerophosphocholines	0.0417335	0.243793	0.215128	FALSE
Plasmanyl-PC(O-18:0/20:4)	Glycerophosphocholines	0.154783	-0.142878	0.420807	FALSE
Plasmanyl-PC(O-16:0/22:4)	Glycerophosphocholines	0.665227	-0.038041	0.827576	FALSE
Plasmanyl-PC(O-16:0/20:3)	Glycerophosphocholines	0.595656	-0.0547971	0.792979	FALSE
Plasmanyl-PC(O-20:0/16:0)	Glycerophosphocholines	0.003091	-0.485933	0.0540683	FALSE
Plasmenyl-PE(P-18:1/22:5)	Glycerophosphoethanolamines	0.909868	-0.00924885	0.958175	FALSE
Plasmenyl-PE(P-16:0/22:2)	Glycerophosphoethanolamines	0.000964206	-0.207487	0.0276406	FALSE
Plasmenyl-PE(P-16:0/22:1)	Glycerophosphoethanolamines	1.53891e-05	-0.234719	0.00220576	FALSE
Plasmenyl-PE(P-20:0/18:1)	Glycerophosphoethanolamines	0.577303	-0.138898	0.775752	FALSE
Plasmenyl-PC(P-16:0/20:4)	Glycerophosphocholines	0.521165	0.0484503	0.764849	FALSE
Plasmenyl-PE(P-16:0/22:4)	Glycerophosphoethanolamines	0.75575	0.0359239	0.891329	FALSE
Plasmenyl-PC(P-16:1/24:0)	Glycerophosphocholines	0.00853868	-0.341427	0.0781199	FALSE
Plasmenyl-PC(P-18:0/20:4)	Glycerophosphocholines	0.312532	-0.0716979	0.630932	FALSE
Plasmenyl-PC(P-18:0/22:6)	Glycerophosphocholines	0.124917	0.247613	0.362935	FALSE
Plasmenyl-PC(P-18:0/22:5)	Glycerophosphocholines	0.0621823	0.208292	0.2571	FALSE
Plasmenyl-PC(P-18:0/18:1)	Glycerophosphocholines	0.286998	-0.113145	0.604947	FALSE
Plasmenyl-PE(P-18:1/22:6)	Glycerophosphoethanolamines	0.254196	0.115257	0.563983	FALSE
Plasmenyl-PE(P-18:0/22:2)	Glycerophosphoethanolamines	0.0513753	-0.335712	0.234879	FALSE
Plasmenyl-PE(P-16:0/18:1)	Glycerophosphoethanolamines	0.75865	0.0111783	0.891329	FALSE
Plasmenyl-PE(P-16:0/20:4)	Glycerophosphoethanolamines	0.613268	-0.0223833	0.806438	FALSE
Plasmenyl-PE(P-18:0/22:5)	Glycerophosphoethanolamines	0.44869	0.0387861	0.728063	FALSE
Plasmenyl-PE(P-18:0/22:3)	Glycerophosphoethanolamines	0.183492	0.597752	0.45739	FALSE
Plasmenyl-PC(P-16:0/16:1)	Glycerophosphocholines	0.0535307	0.407685	0.234879	FALSE
Plasmenyl-PC(P-18:1/22:4)	Glycerophosphocholines	0.26475	-0.159577	0.574962	FALSE
Plasmenyl-PE(P-18:0/18:1)	Glycerophosphoethanolamines	0.729982	0.0620598	0.866672	FALSE
Plasmenyl-PC(P-16:0/20:1)	Glycerophosphocholines	0.138609	-0.13759	0.389556	FALSE
Plasmenyl-PE(P-18:1/22:3)	Glycerophosphoethanolamines	0.69299	0.0529671	0.837038	FALSE
Plasmenyl-PC(P-18:0/22:4)	Glycerophosphocholines	0.62965	-0.0340545	0.819909	FALSE
Plasmenyl-PC(P-24:0/18:2)	Glycerophosphocholines	0.00290914	-0.394367	0.0540683	FALSE
Plasmenyl-PE(P-18:1/18:1)	Glycerophosphoethanolamines	0.545447	-0.0219497	0.772014	FALSE
Plasmenyl-PC(P-16:1/18:1)	Glycerophosphocholines	0.0731021	-0.145837	0.275016	FALSE
Plasmenyl-PC(P-22:0/16:0)	Glycerophosphocholines	0.0141487	-0.364929	0.108642	FALSE
Plasmenyl-PC(P-16:0/18:1)	Glycerophosphocholines	0.783111	-0.0484273	0.910102	FALSE
Plasmenyl-PC(P-18:1/20:4)	Glycerophosphocholines	0.418433	-0.100711	0.713992	FALSE
Plasmenyl-PE(P-16:0/22:5)	Glycerophosphoethanolamines	0.0999702	0.377255	0.323212	FALSE
Plasmenyl-PC(P-18:1/18:2)	Glycerophosphocholines	0.463847	0.12602	0.738719	FALSE
Plasmenyl-PC(P-16:0/22:1)	Glycerophosphocholines	0.179223	-0.241138	0.453329	FALSE
Plasmenyl-PC(P-18:1/21:0)	Glycerophosphocholines	0.816462	0.0444292	0.919054	FALSE
Plasmenyl-PC(P-16:0/22:6)	Glycerophosphocholines	0.150757	0.236399	0.412902	FALSE
Plasmenyl-PC(P-16:1/21:0)	Glycerophosphocholines	0.808029	0.030718	0.917187	FALSE
Plasmenyl-PE(P-18:1/22:4)	Glycerophosphoethanolamines	0.798776	0.0141895	0.916361	FALSE
Plasmenyl-PC(P-16:0/20:3)	Glycerophosphocholines	0.403953	0.075355	0.703237	FALSE
Plasmenyl-PC(P-20:1/18:1)	Glycerophosphocholines	0.878064	-0.0137708	0.949763	FALSE
Plasmenyl-PE(P-16:0/16:1)	Glycerophosphoethanolamines	0.160898	0.121132	0.424454	FALSE
Plasmenyl-PC(P-16:1/17:0)	Glycerophosphocholines	0.558363	0.118545	0.772014	FALSE
Plasmenyl-PC(P-16:0/22:4)	Glycerophosphocholines	0.0926444	0.212962	0.311227	FALSE
Plasmenyl-PC(P-22:0/20:4)	Glycerophosphocholines	0.821036	0.0563251	0.91939	FALSE
Plasmenyl-PC(P-16:1/20:5)	Glycerophosphocholines	0.668954	0.187408	0.827576	FALSE
PS(16:0_18:1)	Glycerophosphoserines	0.332806	-0.113488	0.648719	FALSE
PS(17:0_23:0)	Glycerophosphoserines	0.548629	0.10808	0.772014	FALSE
PS(18:0_18:1)	Glycerophosphoserines	0.257001	0.139755	0.565267	FALSE
PS(18:0_22:4)	Glycerophosphoserines	0.677616	0.0677506	0.827576	FALSE
PS(18:0_22:5)	Glycerophosphoserines	0.802294	0.0344732	0.916361	FALSE
PS(18:1_18:1)	Glycerophosphoserines	0.0557197	-0.4114	0.237304	FALSE
PS(19:0_20:4)	Glycerophosphoserines	0.439833	-0.0766071	0.728063	FALSE
SM(d16:1/24:1)	Phosphosphingolipids	0.780966	0.0474547	0.910069	FALSE
SM(d16:1/24:0)	Phosphosphingolipids	0.447213	0.047035	0.728063	FALSE
SM(d17:1/24:1)	Phosphosphingolipids	0.12269	-0.672903	0.358889	FALSE
SM(d18:0/16:0)	Phosphosphingolipids	7.57051e-05	0.63737	0.00651064	FALSE
SM(d18:0/24:0)	Phosphosphingolipids	0.96683	-0.00917206	0.992212	FALSE
SM(d18:1/12:0)	Phosphosphingolipids	0.00773851	0.266931	0.0756264	FALSE
SM(d18:1/16:0)	Phosphosphingolipids	0.128646	-0.125491	0.368785	FALSE
SM(d18:1/18:0)	Phosphosphingolipids	0.00719289	0.225076	0.0743951	FALSE
SM(d18:1/24:1)	Phosphosphingolipids	0.303161	0.161737	0.620758	FALSE
SM(d18:1/24:0)	Phosphosphingolipids	0.630156	0.036298	0.819909	FALSE
SM(d18:1/17:0)	Phosphosphingolipids	0.471288	0.197706	0.743163	FALSE
SM(d18:1/18:1)	Phosphosphingolipids	0.0705744	0.485262	0.273396	FALSE
SM(d18:1/26:0)	Phosphosphingolipids	0.852511	0.0433875	0.935152	FALSE
SM(d18:2/14:0)	Phosphosphingolipids	0.81639	0.0380913	0.919054	FALSE
SM(d18:2/16:0)	Phosphosphingolipids	0.0324176	0.180916	0.193605	FALSE
SM(d18:2/24:1)	Phosphosphingolipids	0.163738	0.104793	0.425721	FALSE
SM(d18:2/18:3)	Phosphosphingolipids	4.10831e-05	0.468811	0.00441644	FALSE
SM(d20:2/24:1)	Phosphosphingolipids	0.910444	-0.0173198	0.958175	FALSE
TG(14:0_16:0_18:0)	Triradylglycerols	0.63592	-0.109987	0.822433	FALSE
TG(14:0_16:1_18:1)	Triradylglycerols	0.387042	0.0939151	0.682383	FALSE
TG(14:0_16:1_18:2)	Triradylglycerols	0.911381	-0.0292247	0.958175	FALSE
TG(14:0_16:0_16:1)	Triradylglycerols	0.199673	-0.190652	0.481501	FALSE
TG(14:0_16:0_18:1)	Triradylglycerols	0.505604	-0.0896682	0.759347	FALSE
TG(14:1_16:0_16:1)	Triradylglycerols	0.996217	-0.000883936	0.999313	FALSE
TG(15:0_16:0_18:1)	Triradylglycerols	0.883689	-0.0360476	0.952347	FALSE
TG(16:0_16:1_20:4)	Triradylglycerols	0.115969	0.319577	0.348717	FALSE
TG(16:0_18:1_18:2)	Triradylglycerols	0.125805	0.158397	0.363063	FALSE
TG(16:0_18:1_24:1)	Triradylglycerols	0.130415	-0.275262	0.371382	FALSE
TG(16:0_17:1_18:1)	Triradylglycerols	0.546892	-0.0789343	0.772014	FALSE
TG(16:0_18:0_18:1)	Triradylglycerols	0.98373	-0.00325375	0.997651	FALSE
TG(16:0_18:0_22:1)	Triradylglycerols	0.43692	-0.196755	0.728063	FALSE
TG(16:0_16:1_18:1)	Triradylglycerols	0.558217	0.0575888	0.772014	FALSE
TG(16:0_18:1_22:3)	Triradylglycerols	0.0401976	-0.160291	0.210792	FALSE
TG(16:0_16:0_18:1)	Triradylglycerols	0.311583	-0.126789	0.630932	FALSE
TG(16:0_16:1_18:2)	Triradylglycerols	0.923735	-0.0177133	0.960219	FALSE
TG(16:0_18:1_22:4)	Triradylglycerols	0.0046633	0.293653	0.0631907	FALSE
TG(16:0_16:1_18:3)	Triradylglycerols	0.556797	0.0605599	0.772014	FALSE
TG(16:1_18:1_26:0)	Triradylglycerols	0.0691998	-0.450404	0.273396	FALSE
TG(16:1_18:1_18:2)	Triradylglycerols	0.477007	0.113347	0.743163	FALSE
TG(16:1_18:0_18:1)	Triradylglycerols	0.709626	-0.0398656	0.849455	FALSE
TG(16:1_18:1_24:1)	Triradylglycerols	0.323967	-0.141512	0.639719	FALSE
TG(17:0_18:1_20:2)	Triradylglycerols	0.493588	-0.152179	0.747334	FALSE
TG(17:0_18:1_18:2)	Triradylglycerols	0.843101	-0.0508921	0.929572	FALSE
TG(17:0_18:1_20:3)	Triradylglycerols	0.768898	0.115594	0.900888	FALSE
TG(17:1_18:0_18:1)	Triradylglycerols	0.835872	0.0448072	0.928746	FALSE
TG(18:0_18:1_18:2)	Triradylglycerols	0.661518	0.0562512	0.827576	FALSE
TG(18:0_18:1_18:1)	Triradylglycerols	0.569615	0.0562958	0.772232	FALSE
TG(18:0_18:1_20:1)	Triradylglycerols	0.133867	-0.232951	0.378704	FALSE
TG(18:0_18:0_18:1)	Triradylglycerols	0.423784	-0.205459	0.720265	FALSE
TG(18:0_18:1_22:5)	Triradylglycerols	0.351652	0.297681	0.666172	FALSE
TG(18:0_18:1_20:2)	Triradylglycerols	0.534689	0.0943917	0.769271	FALSE
TG(18:0_18:1_22:4)	Triradylglycerols	0.534911	0.0813062	0.769271	FALSE
TG(18:1_20:1_22:3)	Triradylglycerols	0.322351	0.297388	0.639719	FALSE
TG(18:1_18:2_20:3)	Triradylglycerols	0.000172066	0.435571	0.00822095	FALSE
TG(18:1_20:3_20:4)	Triradylglycerols	0.63114	0.0985415	0.819909	FALSE
TG(18:1_18:2_24:0)	Triradylglycerols	0.141049	-0.261579	0.393838	FALSE
TG(18:1_20:2_20:4)	Triradylglycerols	0.00807341	0.332957	0.077146	FALSE
TG(18:1_18:2_24:1)	Triradylglycerols	0.318185	-0.214235	0.639343	FALSE
TG(18:1_18:2_18:3)	Triradylglycerols	0.0530185	0.28106	0.234879	FALSE
TG(18:1_18:2_20:4)	Triradylglycerols	0.00348839	0.374806	0.0576926	FALSE
TG(18:1_20:4_22:1)	Triradylglycerols	0.434335	0.123728	0.728063	FALSE
Cer-EODS(d18:0/12:1-O-16:0)	Ceramides	0.491533	-0.0692349	0.747334	FALSE
Cer-NDS(d18:0/22:0)	Ceramides	0.122329	0.457966	0.358889	FALSE
Cer-NS(d18:1/24:1)	Ceramides	0.911123	-0.0133294	0.958175	FALSE
Cer-NS(d18:1/22:0)	Ceramides	0.333411	0.271651	0.648719	FALSE
Cer-NS(d18:1/24:0)	Ceramides	0.185411	0.20976	0.45739	FALSE
Cer-NS(d18:2/24:1)	Ceramides	0.0275399	0.314218	0.171626	FALSE
Cer-NS(d19:2/24:1)	Ceramides	0.803414	0.0173114	0.916361	FALSE
Cer-NS(d20:1/24:0)	Ceramides	0.5114	-0.11192	0.759347	FALSE
Cer-NS(d18:2/16:0)	Ceramides	0.103772	0.537119	0.328102	FALSE
Cer-NS(d19:1/25:1)	Ceramides	0.678191	0.0432654	0.827576	FALSE
Cer-NS(d18:1/14:0)	Ceramides	0.0712307	0.326579	0.273475	FALSE
Cer-NS(d18:1/18:0)	Ceramides	0.0075261	0.765243	0.075261	FALSE
CL(16:0_18:0_18:0_18:1)	Glycerophosphoglycerophosphoglycerols	0.0557389	-0.0775472	0.237304	FALSE
CL(16:0_18:1_20:0_20:0)	Glycerophosphoglycerophosphoglycerols	0.302962	-0.0357912	0.620758	FALSE
CL(16:1_18:1_18:1_18:2)	Glycerophosphoglycerophosphoglycerols	0.160554	-0.118961	0.424454	FALSE
CL(18:0_20:0_20:0_20:1)	Glycerophosphoglycerophosphoglycerols	0.325319	-0.0664708	0.639719	FALSE
CL(18:0_20:2_20:2_20:2)	Glycerophosphoglycerophosphoglycerols	0.927752	0.0168871	0.960219	FALSE
CL(18:1_18:1_18:2_20:3)	Glycerophosphoglycerophosphoglycerols	0.381199	0.142606	0.682383	FALSE
CL(18:1_20:0_20:1_20:2)	Glycerophosphoglycerophosphoglycerols	0.0329213	-0.139318	0.193848	FALSE
CL(18:1_20:0_20:1_20:1)	Glycerophosphoglycerophosphoglycerols	0.00668422	-0.155943	0.0743951	FALSE
DMPE(14:0_16:0)	Glycerophosphoethanolamines	0.0488174	-0.1263	0.232119	FALSE
DMPE(14:1_16:1)	Glycerophosphoethanolamines	0.462044	-0.111784	0.738584	FALSE
DMPE(14:0_16:1)	Glycerophosphoethanolamines	0.0897521	-0.179996	0.304118	FALSE
DMPE(16:0_22:6)	Glycerophosphoethanolamines	0.468757	0.417019	0.743163	FALSE
DMPE(16:0_20:4)	Glycerophosphoethanolamines	0.169101	0.251934	0.432818	FALSE
DMPE(16:0_24:1)	Glycerophosphoethanolamines	0.0735245	-0.303001	0.275016	FALSE
DMPE(16:0_22:1)	Glycerophosphoethanolamines	0.731632	-0.0335931	0.866672	FALSE
DMPE(17:1_18:1)	Glycerophosphoethanolamines	0.402583	-0.0625255	0.703237	FALSE
DMPE(18:0_18:1)	Glycerophosphoethanolamines	0.453252	0.0896713	0.729956	FALSE
DMPE(18:0_20:3)	Glycerophosphoethanolamines	0.550951	-0.104111	0.772014	FALSE
DMPE(18:1_20:1)	Glycerophosphoethanolamines	0.241162	-0.103818	0.542931	FALSE
DMPE(18:1_24:1)	Glycerophosphoethanolamines	0.0673248	1.21234	0.27311	FALSE
DMPE(18:1_22:2)	Glycerophosphoethanolamines	0.0170517	-0.256065	0.118937	FALSE
DMPE(18:1_26:0)	Glycerophosphoethanolamines	0.351677	0.599807	0.666172	FALSE
DMPE(20:3_22:1)	Glycerophosphoethanolamines	0.813841	-0.0428379	0.919054	FALSE
DMPE(20:1_24:1)	Glycerophosphoethanolamines	0.0126449	-0.262147	0.102591	FALSE
DMPE(20:4_24:1)	Glycerophosphoethanolamines	0.389551	0.216136	0.683702	FALSE
FAHFA(16:0/18:2)	Fatty esters	0.21118	0.14921	0.496216	FALSE
FAHFA(18:0/20:2)	Fatty esters	0.441514	-0.0844929	0.728063	FALSE
FAHFA(18:0/22:3)	Fatty esters	0.281198	-0.272322	0.604575	FALSE
FAHFA(18:2/20:4)	Fatty esters	0.452835	0.0830247	0.729956	FALSE
HexCer-NS(d18:1/24:1)	Neutral glycosphingolipids	0.0100758	0.539797	0.0884201	FALSE
HexCer-NS(d18:1/24:0)	Neutral glycosphingolipids	0.386093	0.103961	0.682383	FALSE
HexCer-NS(d18:1/23:0)	Neutral glycosphingolipids	0.859077	0.0269681	0.939781	FALSE
HexCer-NS(d19:1/25:0)	Neutral glycosphingolipids	0.225127	0.179287	0.520456	FALSE
HexCer-NS(d18:1/26:1)	Neutral glycosphingolipids	0.714048	-0.0526988	0.850528	FALSE
LPE(16:1)	Glycerophosphoethanolamines	0.0609881	0.592579	0.25461	FALSE
LPE(18:1)	Glycerophosphoethanolamines	0.320485	0.242877	0.639719	FALSE
LPE(18:2)	Glycerophosphoethanolamines	0.0769108	0.586328	0.282664	FALSE
LPI(18:1)	Glycerophosphoinositols	0.148807	0.572142	0.410172	FALSE
LPS(18:0)	Glycerophosphoserines	0.802619	0.0701965	0.916361	FALSE
LPS(22:0)	Glycerophosphoserines	0.00722651	0.650076	0.0743951	FALSE
MMPE(18:1_24:0)	Glycerophosphoethanolamines	0.00312293	0.0884743	0.0540683	FALSE
MMPE(18:0_20:3)	Glycerophosphoethanolamines	0.824321	-0.0646226	0.92067	FALSE
MMPE(20:1_24:1)	Glycerophosphoethanolamines	0.00632177	0.213967	0.0743951	FALSE
MMPE(20:2_24:1)	Glycerophosphoethanolamines	0.0813728	0.616063	0.28707	FALSE
MMPE(20:1_24:0)	Glycerophosphoethanolamines	0.00711674	0.646101	0.0743951	FALSE
PC(14:0_16:0)	Glycerophosphocholines	0.923827	-0.0084903	0.960219	FALSE
PC(15:0_17:0)	Glycerophosphocholines	0.674975	-0.047609	0.827576	FALSE
PC(15:0_15:0)	Glycerophosphocholines	0.176011	0.314644	0.447839	FALSE
PC(15:0_17:1)	Glycerophosphocholines	0.534328	-0.171686	0.769271	FALSE
PC(17:0_17:0)	Glycerophosphocholines	0.187211	0.40633	0.45739	FALSE
PC(17:0_20:1)	Glycerophosphocholines	0.0475755	0.0843841	0.229859	FALSE
PC(17:1_22:2)	Glycerophosphocholines	0.251929	-0.218351	0.563983	FALSE
PC(17:1_22:1)	Glycerophosphocholines	0.0342616	-0.0784939	0.193848	FALSE
PC(18:0_20:1)	Glycerophosphocholines	0.517606	0.0718939	0.762229	FALSE
PC(18:1_22:1)	Glycerophosphocholines	0.574282	0.073556	0.774111	FALSE
PC(18:1_20:1)	Glycerophosphocholines	0.758666	0.0350233	0.891329	FALSE
PC(18:1_24:0)	Glycerophosphocholines	0.600769	-0.0730556	0.797317	FALSE
PC(18:2_19:0)	Glycerophosphocholines	0.0683014	0.179566	0.273396	FALSE
PE(14:0_16:0)	Glycerophosphoethanolamines	0.0936121	-0.333537	0.31204	FALSE
PE(16:0_17:1)	Glycerophosphoethanolamines	0.875043	-0.0163297	0.949763	FALSE
PE(16:0_20:3)	Glycerophosphoethanolamines	0.00474746	-0.214434	0.0631907	FALSE
PE(16:1_18:1)	Glycerophosphoethanolamines	0.295365	-0.292193	0.611794	FALSE
PE(16:1_22:6)	Glycerophosphoethanolamines	0.669329	-0.202387	0.827576	FALSE
PE(17:0_20:4)	Glycerophosphoethanolamines	0.902764	-0.0159808	0.958175	FALSE
PE(18:0_20:5)	Glycerophosphoethanolamines	0.356966	0.258746	0.670286	FALSE
PE(18:1_20:4)	Glycerophosphoethanolamines	0.545299	-0.0342524	0.772014	FALSE
PE(18:1_22:6)	Glycerophosphoethanolamines	0.186819	-0.109001	0.45739	FALSE
PE(18:1_22:0)	Glycerophosphoethanolamines	0.0155433	-0.1709	0.115234	FALSE
PE(18:1_24:0)	Glycerophosphoethanolamines	0.0397745	-0.240875	0.210792	FALSE
PE(18:1_19:0)	Glycerophosphoethanolamines	0.474394	-0.0438236	0.743163	FALSE
PE(20:1_22:3)	Glycerophosphoethanolamines	0.412511	0.18151	0.709519	FALSE
PE(22:1_22:1)	Glycerophosphoethanolamines	0.0521067	-0.351347	0.234879	FALSE
PG(16:0_18:1)	Glycerophosphoglycerols	0.0526744	-0.37515	0.234879	FALSE
PG(16:1_18:1)	Glycerophosphoglycerols	0.524906	-0.137642	0.76772	FALSE
PG(18:0_18:1)	Glycerophosphoglycerols	0.102999	-0.395237	0.32807	FALSE
PG(18:1_20:3)	Glycerophosphoglycerols	0.927268	0.0357684	0.960219	FALSE
PG(18:1_22:6)	Glycerophosphoglycerols	0.28451	0.230495	0.604947	FALSE
PG(18:1_22:5)	Glycerophosphoglycerols	0.679903	0.192487	0.827576	FALSE
PI(16:1_18:1)	Glycerophosphoinositols	0.838893	0.070309	0.929572	FALSE
PI(16:1_18:2)	Glycerophosphoinositols	0.989854	-0.0152604	0.999313	FALSE
PI(18:0_20:3)	Glycerophosphoinositols	0.0335464	0.833141	0.193848	FALSE
PI(18:0_22:4)	Glycerophosphoinositols	0.0437095	0.597023	0.216035	FALSE
PI(18:0_18:2)	Glycerophosphoinositols	0.871345	0.0218803	0.948552	FALSE
PI(18:0_20:1)	Glycerophosphoinositols	0.603272	-0.0808087	0.798175	FALSE
PI(18:0_18:1)	Glycerophosphoinositols	0.118731	0.92829	0.354528	FALSE
Plasmanyl-PS(O-20:0/22:5)	Glycerophosphoserines	0.0739421	0.760364	0.275016	FALSE
Plasmanyl-PS(O-20:0/18:2)	Glycerophosphoserines	0.0791413	0.580146	0.286445	FALSE
Plasmanyl-PE(O-18:0/20:4)	Glycerophosphoethanolamines	0.0161326	0.645312	0.117577	FALSE
Plasmanyl-PS(O-20:0/17:0)	Glycerophosphoserines	0.656559	0.0285054	0.827576	FALSE
Plasmanyl-PS(O-20:0/22:3)	Glycerophosphoserines	0.0641574	0.464148	0.26274	FALSE
Plasmanyl-PS(O-20:0/18:1)	Glycerophosphoserines	0.047292	0.19405	0.229859	FALSE
Plasmanyl-PS(O-18:0/20:0)	Glycerophosphoserines	0.672146	-0.017698	0.827576	FALSE
Plasmanyl-PS(O-20:0/20:3)	Glycerophosphoserines	0.819187	-0.0405636	0.91939	FALSE
Plasmanyl-PC(O-16:1/18:1)	Glycerophosphocholines	0.0701806	0.346327	0.273396	FALSE
Plasmanyl-PC(O-18:1/18:1)	Glycerophosphocholines	0.534485	-0.200603	0.769271	FALSE
Plasmanyl-PC(O-16:0/20:1)	Glycerophosphocholines	0.667855	0.0368692	0.827576	FALSE
Plasmanyl-PS(O-20:0/22:2)	Glycerophosphoserines	0.34412	0.253028	0.662603	FALSE
Plasmanyl-PS(O-20:0/16:0)	Glycerophosphoserines	0.972221	-0.00665669	0.994912	FALSE
Plasmenyl-PE(P-16:0/18:2)	Glycerophosphoethanolamines	0.594635	0.23222	0.792979	FALSE
Plasmenyl-PE(P-16:0/20:5)	Glycerophosphoethanolamines	0.928956	0.00786749	0.960219	FALSE
Plasmenyl-PE(P-16:0/20:3)	Glycerophosphoethanolamines	0.666276	-0.0743413	0.827576	FALSE
Plasmenyl-PE(P-16:0/20:1)	Glycerophosphoethanolamines	0.00182634	-0.128124	0.0487238	FALSE
Plasmenyl-PE(P-20:0/16:0)	Glycerophosphoethanolamines	0.0252182	-0.686241	0.160273	FALSE
Plasmenyl-PS(P-20:0/20:3)	Glycerophosphoserines	0.00224145	0.535143	0.0507275	FALSE
Plasmenyl-PE(P-16:0/22:6)	Glycerophosphoethanolamines	0.089821	-0.375026	0.304118	FALSE
Plasmenyl-PE(P-18:1/20:5)	Glycerophosphoethanolamines	0.325811	0.0728703	0.639719	FALSE
Plasmenyl-PE(P-18:1/20:4)	Glycerophosphoethanolamines	0.233841	-0.420599	0.529218	FALSE
Plasmenyl-PE(P-18:0/22:6)	Glycerophosphoethanolamines	0.802546	0.0134017	0.916361	FALSE
Plasmenyl-PE(P-18:1/22:1)	Glycerophosphoethanolamines	0.000560698	-0.222241	0.0187853	FALSE
Plasmenyl-PS(P-18:0/22:0)	Glycerophosphoserines	0.666307	-0.0665548	0.827576	FALSE
Plasmenyl-PE(P-20:0/22:6)	Glycerophosphoethanolamines	0.227133	0.179533	0.522285	FALSE
Plasmenyl-PS(P-20:0/24:1)	Glycerophosphoserines	0.257657	0.136194	0.565267	FALSE
Plasmenyl-PS(P-20:0/20:1)	Glycerophosphoserines	0.994153	-0.000555576	0.999313	FALSE
Plasmenyl-PE(P-20:1/18:1)	Glycerophosphoethanolamines	0.996989	0.00102041	0.999313	FALSE
Plasmenyl-LPE(P-18:1)	Glycerophosphoethanolamines	0.11955	0.432499	0.354528	FALSE
Plasmenyl-PE(P-18:1/17:1)	Glycerophosphoethanolamines	0.277866	0.428646	0.600414	FALSE
Plasmenyl-PE(P-18:1/17:0)	Glycerophosphoethanolamines	0.339127	-0.134936	0.656868	FALSE
Plasmenyl-LPE(P-16:0)	Glycerophosphoethanolamines	0.0434486	0.398222	0.216035	FALSE
Plasmenyl-PS(P-20:0/26:0)	Glycerophosphoserines	0.842849	-0.0701736	0.929572	FALSE
Plasmenyl-PE(P-18:0/20:3)	Glycerophosphoethanolamines	0.557899	0.137545	0.772014	FALSE
Plasmenyl-PS(P-20:1/22:5)	Glycerophosphoserines	0.183077	0.300846	0.45739	FALSE
Plasmenyl-PE(P-20:1/22:3)	Glycerophosphoethanolamines	0.373681	0.224406	0.675138	FALSE
Plasmenyl-PE(P-16:0/16:0)	Glycerophosphoethanolamines	0.458545	0.108204	0.735725	FALSE
Plasmenyl-PE(P-18:0/16:0)	Glycerophosphoethanolamines	0.942334	-0.010374	0.971711	FALSE
Plasmenyl-PE(P-18:1/20:3)	Glycerophosphoethanolamines	0.295938	0.116268	0.611794	FALSE
Plasmenyl-PE(P-20:1/20:5)	Glycerophosphoethanolamines	0.367419	-0.104392	0.671734	FALSE
PS(16:0_20:1)	Glycerophosphoserines	0.510631	0.206998	0.759347	FALSE
PS(18:0_20:3)	Glycerophosphoserines	0.0387933	-0.515075	0.210792	FALSE
PS(18:1_24:1)	Glycerophosphoserines	0.489189	-0.102973	0.747334	FALSE
PS(18:1_22:1)	Glycerophosphoserines	0.889421	0.0223536	0.953358	FALSE
PS(18:2_24:1)	Glycerophosphoserines	0.549468	-0.0487885	0.772014	FALSE
SM(d16:0/18:1)	Phosphosphingolipids	0.109664	0.285758	0.342864	FALSE
SM(d17:1/18:0)	Phosphosphingolipids	0.0694837	0.0726461	0.273396	FALSE
SM(d18:0/16:1)	Phosphosphingolipids	0.68107	0.0348466	0.827576	FALSE
SM(d22:0/18:1)	Phosphosphingolipids	0.00542428	0.383193	0.0666411	FALSE
SM(d22:1/22:1)	Phosphosphingolipids	0.0974973	0.460149	0.317605	FALSE
SM(d25:0/18:1)	Phosphosphingolipids	0.0571893	0.852945	0.241092	FALSE
